# Supplementary material for: Dichloro­phosphinic bis­(2-chloro­eth­yl)amide
Source: Acta Crystallogr Sect E Struct Rep Online. 2012 Dec 8;69(Pt 1):o33. doi: 10.1107/S1600536812049586 (PMC3588365; doi:10.1107/S1600536812049586)
Supplement: Supplementary file 1 [file e-69-00o33-sup1.cif]

##############################################################################
#                                                                            #
# This CIF contains the data in a paper accepted for publication in          #
# Acta Crystallographica Section E. It conforms to the requirements of       #
# Notes for Authors for Acta Crystallographica Section E, and has been       #
# peer reviewed under the auspices of the IUCr Commission on Journals.       #
#                                                                            #
# Full details of the Crystallographic Information File format               #
# are given in the paper "The Crystallographic Information File (CIF):       #
# a New Standard Archive File for Crystallography" by S. R. Hall, F. H.      #
# Allen and I. D. Brown [Acta Cryst. (1991), A47, 655-685].                  #
#                                                                            #
# The current version of the core CIF dictionary is obtainable from          #
# ftp://ftp.iucr.org/pub/cif_core.dic.                                       #
#                                                                            #
# Software is freely available for graphical display of the structure(s)     #
# in this CIF. For information consult the CIF software page                 #
# http://www.iucr.org/resources/cif/software.                                #
#                                                                            #
# This file may be used for bona fide research purposes within the           #
# scientific community so long as proper attribution is given to the journal # 
# article from which it was obtained.                                        #
#                                                                            #
##############################################################################
data_I
_audit_creation_method     SHELXL-97
_chemical_name_systematic
;
Dichlorophosphinic bis(2-chloroethyl)amide
;
_chemical_name_common     ?
_chemical_formula_moiety     'C4 H8 Cl4 N O P'
_chemical_formula_sum     'C4 H8 Cl4 N O P'
_chemical_formula_iupac     'C4 H8 Cl4 N O P'
_chemical_formula_weight     258.88
_chemical_melting_point     ?
_symmetry_cell_setting     monoclinic
_symmetry_space_group_name_H-M     'P 21/c'
loop_
    _symmetry_equiv_pos_as_xyz
    'x, y, z'
    '-x, y+1/2, -z+1/2'
    '-x, -y, -z'
    'x, -y-1/2, z-1/2'
_cell_length_a     9.0723(15)
_cell_length_b     8.4810(14)
_cell_length_c     13.135(2)
_cell_angle_alpha     90.00
_cell_angle_beta     101.221(2)
_cell_angle_gamma     90.00
_cell_volume     991.4(3)
_cell_formula_units_Z     4
_cell_measurement_reflns_used     4728
_cell_measurement_theta_min     2.29
_cell_measurement_theta_max     31.09
_cell_measurement_temperature     298(2)
_exptl_crystal_description     block
_exptl_crystal_colour     colourless
_exptl_crystal_size_max     0.16
_exptl_crystal_size_mid     0.12
_exptl_crystal_size_min     0.10
_exptl_crystal_density_diffrn     1.735
_exptl_crystal_density_meas     ?
_exptl_crystal_density_method     'not measured'
_exptl_crystal_F_000     520
_exptl_absorpt_coefficient_mu     1.301
_exptl_absorpt_correction_type     multi-scan
_exptl_absorpt_process_details     '(SADABS; Bruker, 2009)'
_exptl_absorpt_correction_T_min     0.8188
_exptl_absorpt_correction_T_max     0.8809
_exptl_special_details     ?
_diffrn_ambient_temperature     298(2)
_diffrn_radiation_type     MoK\a
_diffrn_radiation_wavelength     0.71073
_diffrn_radiation_source     'fine-focus sealed tube'
_diffrn_radiation_monochromator     graphite
_diffrn_measurement_device_type     'Bruker APEXII CCD'
_diffrn_measurement_method     '\f and \w scans'
_diffrn_detector_area_resol_mean     ?
_diffrn_reflns_number     9480
_diffrn_reflns_av_R_equivalents     0.0197
_diffrn_reflns_av_sigmaI/netI     0.0219
_diffrn_reflns_theta_min     2.29
_diffrn_reflns_theta_max     32.16
_diffrn_reflns_theta_full     32.16
_diffrn_measured_fraction_theta_max     0.988
_diffrn_measured_fraction_theta_full     0.988
_diffrn_reflns_limit_h_min     -13
_diffrn_reflns_limit_h_max     13
_diffrn_reflns_limit_k_min     -12
_diffrn_reflns_limit_k_max     12
_diffrn_reflns_limit_l_min     -19
_diffrn_reflns_limit_l_max     13
_refine_special_details
;
Refinement of <i>F</i>^2^ against ALL reflections. The weighted <i>R</i>-factor
<i>wR</i> and goodness of fit <i>S</i> are based on <i>F</i>^2^, conventional
<i>R</i>-factors <i>R</i> are based on <i>F</i>, with <i>F</i> set to zero for
negative <i>F</i>^2^. The threshold expression of <i>F</i>^2^ >
\s(<i>F</i>^2^) is used only for calculating <i>R</i>-factors(gt) <i>etc</i>.
and is not relevant to the choice of reflections for refinement.
<i>R</i>-factors based on <i>F</i>^2^ are statistically about twice as large
as those based on <i>F</i>, and <i>R</i>- factors based on ALL data will be
even larger.
;
_reflns_number_total     3255
_reflns_number_gt     2725
_reflns_threshold_expression     I>2sigma(I)
_refine_ls_structure_factor_coef     Fsqd
_refine_ls_matrix_type     full
_refine_ls_R_factor_all     0.0360
_refine_ls_R_factor_gt     0.0285
_refine_ls_wR_factor_gt     0.0841
_refine_ls_wR_factor_ref     0.0899
_refine_ls_goodness_of_fit_ref     1.045
_refine_ls_restrained_S_all     1.045
_refine_ls_number_reflns     3255
_refine_ls_number_parameters     101
_refine_ls_number_restraints     0
_refine_ls_hydrogen_treatment     constr
_refine_ls_weighting_scheme     calc
_refine_ls_weighting_details
         'calc w=1/[\s^2^(Fo^2^)+(0.0482P)^2^+0.1876P] where P=(Fo^2^+2Fc^2^)/3'
_atom_sites_solution_hydrogens     geom
_atom_sites_solution_primary     direct
_atom_sites_solution_secondary     difmap
_refine_ls_shift/su_max     0.002
_refine_ls_shift/su_mean     0.000
_refine_diff_density_max     0.567
_refine_diff_density_min     -0.462
_refine_ls_extinction_method     'SHELXL97 (Sheldrick, 2008)'
_refine_ls_extinction_coef     0.0064(13)
_refine_ls_extinction_expression
                                  'Fc^*^=kFc[1+0.001xFc^2^\l^3^/sin(2\q)]^-1/4^'
loop_
    _atom_type_symbol
    _atom_type_description
    _atom_type_scat_dispersion_real
    _atom_type_scat_dispersion_imag
    _atom_type_scat_source
    'C' 'C' 0.0033 0.0016
                         'International Tables Vol C Tables 4.2.6.8 and 6.1.1.4'
    'H' 'H' 0.0000 0.0000
                         'International Tables Vol C Tables 4.2.6.8 and 6.1.1.4'
    'N' 'N' 0.0061 0.0033
                         'International Tables Vol C Tables 4.2.6.8 and 6.1.1.4'
    'O' 'O' 0.0106 0.0060
                         'International Tables Vol C Tables 4.2.6.8 and 6.1.1.4'
    'Cl' 'Cl' 0.1484 0.1585
                         'International Tables Vol C Tables 4.2.6.8 and 6.1.1.4'
    'P' 'P' 0.1023 0.0942
                         'International Tables Vol C Tables 4.2.6.8 and 6.1.1.4'
_computing_data_collection     'APEX2 (Bruker, 2009)'
_computing_cell_refinement     'SAINT (Bruker, 2009)'
_computing_data_reduction     'SAINT (Bruker, 2009)'
_computing_structure_solution     'SHELXS97 (Sheldrick, 2008)'
_computing_structure_refinement     'SHELXL97 (Sheldrick, 2008)'
_computing_molecular_graphics     'SHELXTL (Sheldrick, 2008)'
_computing_publication_material
                                'SHELXTL (Sheldrick, 2008) and local procedures'
loop_
    _atom_site_type_symbol
    _atom_site_label
    _atom_site_fract_x
    _atom_site_fract_y
    _atom_site_fract_z
    _atom_site_U_iso_or_equiv
    _atom_site_adp_type
    _atom_site_calc_flag
    _atom_site_refinement_flags
    _atom_site_occupancy
    _atom_site_symmetry_multiplicity
    _atom_site_disorder_assembly
    _atom_site_disorder_group
    C C1 0.38633(16) 0.82538(16) 0.87493(12) 0.0381(3) Uani d . 1 1 . .
    H H1A 0.4301 0.7845 0.8186 0.046 Uiso calc R 1 1 . .
    H H1B 0.4682 0.8544 0.9310 0.046 Uiso calc R 1 1 . .
    C C2 0.2970(2) 0.97152(18) 0.83776(13) 0.0467(3) Uani d . 1 1 . .
    H H2A 0.2125 0.9432 0.7834 0.056 Uiso calc R 1 1 . .
    H H2B 0.3599 1.0447 0.8087 0.056 Uiso calc R 1 1 . .
    C C3 0.19521(15) 0.60676(16) 0.83359(10) 0.0353(3) Uani d . 1 1 . .
    H H3A 0.1429 0.6769 0.7802 0.042 Uiso calc R 1 1 . .
    H H3B 0.1208 0.5556 0.8662 0.042 Uiso calc R 1 1 . .
    C C4 0.27918(18) 0.48303(19) 0.78420(13) 0.0448(3) Uani d . 1 1 . .
    H H4A 0.3374 0.4169 0.8376 0.054 Uiso calc R 1 1 . .
    H H4B 0.3479 0.5337 0.7463 0.054 Uiso calc R 1 1 . .
    Cl Cl1 0.31341(5) 0.44237(4) 1.05878(3) 0.05244(12) Uani d . 1 1 . .
    Cl Cl3 0.22968(5) 1.06456(5) 0.94101(4) 0.05789(13) Uani d . 1 1 . .
    Cl Cl2 0.08981(4) 0.71564(5) 1.05773(3) 0.05103(12) Uani d . 1 1 . .
    Cl Cl4 0.14781(6) 0.36563(5) 0.69800(4) 0.06145(14) Uani d . 1 1 . .
    N N1 0.29789(12) 0.69934(13) 0.91169(9) 0.0328(2) Uani d . 1 1 . .
    O O1 0.41231(13) 0.76345(14) 1.10623(8) 0.0474(3) Uani d . 1 1 . .
    P P1 0.29887(4) 0.67627(4) 1.03420(3) 0.03356(10) Uani d . 1 1 . .
loop_
    _atom_site_aniso_label
    _atom_site_aniso_U_11
    _atom_site_aniso_U_22
    _atom_site_aniso_U_33
    _atom_site_aniso_U_12
    _atom_site_aniso_U_13
    _atom_site_aniso_U_23
    C1 0.0403(6) 0.0353(6) 0.0409(7) -0.0035(5) 0.0131(5) -0.0024(5)
    C2 0.0600(9) 0.0347(6) 0.0451(8) -0.0025(6) 0.0094(7) 0.0020(6)
    C3 0.0376(6) 0.0343(6) 0.0330(6) 0.0004(5) 0.0042(5) -0.0035(5)
    C4 0.0481(8) 0.0409(7) 0.0444(8) -0.0001(6) 0.0067(6) -0.0131(6)
    Cl1 0.0676(3) 0.03754(19) 0.0523(2) 0.00726(15) 0.01214(19) 0.01047(15)
    Cl3 0.0608(3) 0.0414(2) 0.0733(3) 0.00801(16) 0.0174(2) -0.01022(18)
    Cl2 0.04327(19) 0.0641(3) 0.0497(2) 0.00731(16) 0.01884(16) -0.00236(17)
    Cl4 0.0777(3) 0.0514(2) 0.0521(3) -0.0121(2) 0.0049(2) -0.01980(19)
    N1 0.0376(5) 0.0315(5) 0.0292(5) -0.0022(4) 0.0062(4) -0.0026(4)
    O1 0.0479(6) 0.0540(6) 0.0369(5) -0.0032(5) -0.0006(4) -0.0072(5)
    P1 0.03567(17) 0.03484(17) 0.02971(16) 0.00247(12) 0.00520(12) -0.00150(12)
_geom_special_details
;
All e.s.d.'s (except the e.s.d. in the dihedral angle between two l.s. planes)
are estimated using the full covariance matrix. The cell e.s.d.'s are taken
into account individually in the estimation of e.s.d.'s in distances, angles
and torsion angles; correlations between e.s.d.'s in cell parameters are only
used when they are defined by crystal symmetry. An approximate (isotropic)
treatment of cell e.s.d.'s is used for estimating e.s.d.'s involving l.s.
planes.
;
loop_
    _geom_bond_atom_site_label_1
    _geom_bond_atom_site_label_2
    _geom_bond_site_symmetry_2
    _geom_bond_distance
    _geom_bond_publ_flag
    C1 N1 . 1.4732(18) ?
    C1 C2 . 1.509(2) ?
    C1 H1A . 0.9700 ?
    C1 H1B . 0.9700 ?
    C2 Cl3 . 1.7767(17) ?
    C2 H2A . 0.9700 ?
    C2 H2B . 0.9700 ?
    C3 N1 . 1.4713(16) ?
    C3 C4 . 1.515(2) ?
    C3 H3A . 0.9700 ?
    C3 H3B . 0.9700 ?
    C4 Cl4 . 1.7800(16) ?
    C4 H4A . 0.9700 ?
    C4 H4B . 0.9700 ?
    Cl1 P1 . 2.0100(6) ?
    Cl2 P1 . 2.0081(6) ?
    N1 P1 . 1.6195(12) ?
    O1 P1 . 1.4567(11) ?
loop_
    _geom_angle_atom_site_label_1
    _geom_angle_atom_site_label_2
    _geom_angle_atom_site_label_3
    _geom_angle_site_symmetry_1
    _geom_angle_site_symmetry_3
    _geom_angle
    _geom_angle_publ_flag
    N1 C1 C2 . . 114.16(12) ?
    N1 C1 H1A . . 108.7 ?
    C2 C1 H1A . . 108.7 ?
    N1 C1 H1B . . 108.7 ?
    C2 C1 H1B . . 108.7 ?
    H1A C1 H1B . . 107.6 ?
    C1 C2 Cl3 . . 111.13(11) ?
    C1 C2 H2A . . 109.4 ?
    Cl3 C2 H2A . . 109.4 ?
    C1 C2 H2B . . 109.4 ?
    Cl3 C2 H2B . . 109.4 ?
    H2A C2 H2B . . 108.0 ?
    N1 C3 C4 . . 111.43(11) ?
    N1 C3 H3A . . 109.3 ?
    C4 C3 H3A . . 109.3 ?
    N1 C3 H3B . . 109.3 ?
    C4 C3 H3B . . 109.3 ?
    H3A C3 H3B . . 108.0 ?
    C3 C4 Cl4 . . 109.25(11) ?
    C3 C4 H4A . . 109.8 ?
    Cl4 C4 H4A . . 109.8 ?
    C3 C4 H4B . . 109.8 ?
    Cl4 C4 H4B . . 109.8 ?
    H4A C4 H4B . . 108.3 ?
    C3 N1 C1 . . 118.04(11) ?
    C3 N1 P1 . . 120.57(9) ?
    C1 N1 P1 . . 121.02(9) ?
    O1 P1 N1 . . 116.78(7) ?
    O1 P1 Cl2 . . 112.63(5) ?
    N1 P1 Cl2 . . 108.07(5) ?
    O1 P1 Cl1 . . 112.37(5) ?
    N1 P1 Cl1 . . 105.45(4) ?
    Cl2 P1 Cl1 . . 100.01(2) ?
loop_
    _geom_torsion_atom_site_label_1
    _geom_torsion_atom_site_label_2
    _geom_torsion_atom_site_label_3
    _geom_torsion_atom_site_label_4
    _geom_torsion_site_symmetry_1
    _geom_torsion_site_symmetry_2
    _geom_torsion_site_symmetry_3
    _geom_torsion_site_symmetry_4
    _geom_torsion
    _geom_torsion_publ_flag
    N1 C1 C2 Cl3 . . . . 64.57(15) ?
    N1 C3 C4 Cl4 . . . . 175.62(10) ?
    C4 C3 N1 C1 . . . . 78.71(15) ?
    C4 C3 N1 P1 . . . . -108.18(13) ?
    C2 C1 N1 C3 . . . . 75.10(16) ?
    C2 C1 N1 P1 . . . . -97.97(14) ?
    C3 N1 P1 O1 . . . . 175.23(10) ?
    C1 N1 P1 O1 . . . . -11.87(13) ?
    C3 N1 P1 Cl2 . . . . -56.60(10) ?
    C1 N1 P1 Cl2 . . . . 116.30(10) ?
    C3 N1 P1 Cl1 . . . . 49.65(10) ?
    C1 N1 P1 Cl1 . . . . -137.45(10) ?
data_global
_journal_date_recd_electronic     2012-10-29
_journal_date_accepted     2012-12-03
_journal_name_full     'Acta Crystallographica, Section E'
_journal_year     2013
_journal_volume     69
_journal_issue      1
_journal_page_first     o33
_journal_page_last     o33
_journal_paper_category     QO
_journal_paper_doi     10.1107/S1600536812049586
_journal_coeditor_code     FY2076
_publ_contact_author_name     'Yang Song'
_publ_contact_author_address
;
Key Laboratory of Luminescence and Real-Time Analysis, Ministry of Education,
College of Pharmaceutical Sciences, Southwest University,
Chong Qing, 400716,
People's Republic of China
;
_publ_contact_author_email     'ysong@swu.edu.cn'
_publ_contact_author_fax     '+86-23-68251048'
_publ_contact_author_phone     '+86-23-68251503'
_publ_section_title
;
Dichlorophosphinic bis(2-chloroethyl)amide
;
loop_
    _publ_author_name
    _publ_author_footnote
    _publ_author_address
    'Song, Erqun' .
;
Key Laboratory of Luminescence and Real-Time Analysis, Ministry of Education,
College of Pharmaceutical Sciences, Southwest University,
Chong Qing 400716,
People's Republic of China
;
    'Song, Yang' .
;
Key Laboratory of Luminescence and Real-Time Analysis, Ministry of Education,
College of Pharmaceutical Sciences, Southwest University,
Chong Qing 400716,
People's Republic of China
;
