# Supplementary material for: Dichloro­phosphinic bis­(2-chloro­eth­yl)amide
Source: Acta Crystallogr Sect E Struct Rep Online. 2012 Dec 8;69(Pt 1):o33. doi: 10.1107/S1600536812049586 (PMC3588365; doi:10.1107/S1600536812049586)
Supplement: Supplementary file 3 [file e-69-00o33-Isup3.hkl]

# 
# h,k,l, Fc-squared, Fo-squared, sigma(Fo-squared) and status flag 
# 
data_I
_shelx_title ' mo_111229c_0m in P2(1)/c' 
_shelx_refln_list_code          4 
_shelx_F_calc_maximum      178.68 
_exptl_crystal_F_000       520.00 
_reflns_d_resolution_high  0.6677 
 
loop_ 
 _symmetry_equiv_pos_as_xyz 
 'x, y, z' 
 '-x, y+1/2, -z+1/2' 
 '-x, -y, -z' 
 'x, -y-1/2, z-1/2' 
 
_cell_length_a     9.0723 
_cell_length_b     8.4810 
_cell_length_c    13.1355 
_cell_angle_alpha  90.000 
_cell_angle_beta  101.221 
_cell_angle_gamma  90.000 
 
_shelx_F_squared_multiplier     1.000 
 
loop_ 
 _refln_index_h 
 _refln_index_k 
 _refln_index_l 
 _refln_F_squared_calc 
 _refln_F_squared_meas 
 _refln_F_squared_sigma 
 _refln_observed_status 
   1   0   0        3.54       -0.56      0.56 o 
   2   0   0    31927.23    31174.17    442.64 o 
   3   0   0     1573.63     1535.38     21.58 o 
   4   0   0      298.26      314.56      5.05 o 
   5   0   0     4124.33     4132.42     57.58 o 
   6   0   0      135.95      131.66      3.66 o 
   7   0   0      456.71      441.44      7.41 o 
   8   0   0      540.47      531.69      8.87 o 
   9   0   0        0.11       -0.77      1.44 o 
  10   0   0      658.81      644.80     13.83 o 
  11   0   0       13.59       17.11      2.39 o 
  12   0   0       10.21        9.98      2.13 o 
   1   1   0     4348.32     4334.07     53.55 o 
   2   1   0     2284.66     2385.49     34.88 o 
   4   1   0     2577.12     2653.73     32.06 o 
   5   1   0      613.67      571.11      6.91 o 
   6   1   0      304.27      293.83      4.08 o 
   7   1   0       91.73       82.92      1.88 o 
   8   1   0        0.07       -0.26      0.71 o 
   9   1   0     1087.11     1136.06     13.61 o 
  10   1   0      100.94      116.96      3.21 o 
  11   1   0      141.57      138.13      3.60 o 
  12   1   0        1.56        2.21      1.17 o 
  13   1   0        0.26       -0.79      2.63 o 
   0   2   0      195.28      205.13      3.14 o 
   1   2   0      328.57      278.66      2.93 o 
   2   2   0     6851.04     6967.12     77.58 o 
   3   2   0       91.24       91.86      1.57 o 
   4   2   0     2692.44     2856.17     34.42 o 
   5   2   0      279.20      274.05      3.65 o 
   6   2   0      535.97      519.76      8.35 o 
   7   2   0       62.68       55.68      1.63 o 
   8   2   0       40.53       38.09      1.44 o 
   9   2   0       64.57       63.14      2.19 o 
  10   2   0      165.91      168.16      3.35 o 
  11   2   0       44.85       41.22      2.12 o 
  12   2   0        3.90        1.35      1.60 o 
   1   3   0    16914.95    16600.45    208.89 o 
   2   3   0        6.41        9.44      0.52 o 
   3   3   0       55.04       61.71      1.31 o 
   4   3   0      849.93      821.69      8.57 o 
   5   3   0       77.83       79.07      1.60 o 
   6   3   0      377.49      363.41      4.78 o 
   7   3   0      143.11      146.36      2.71 o 
   8   3   0       40.55       45.77      1.66 o 
   9   3   0       99.84       96.82      2.39 o 
  10   3   0       43.79       50.45      1.93 o 
  11   3   0        0.05        0.70      1.19 o 
  12   3   0       26.06       23.23      2.15 o 
   0   4   0       24.84       46.46      6.17 o 
   1   4   0      398.55      432.26      5.72 o 
   2   4   0      325.61      292.06      3.67 o 
   3   4   0     1247.53     1273.64     14.09 o 
   4   4   0       10.32       11.50      1.51 o 
   5   4   0      213.66      217.01      3.09 o 
   6   4   0      630.08      615.47      7.73 o 
   7   4   0       58.92       57.15      3.51 o 
   8   4   0       18.26       19.52      1.18 o 
   9   4   0       24.21       18.97      1.97 o 
  10   4   0       44.02       35.25      1.96 o 
  11   4   0       10.80       17.34      1.60 o 
  12   4   0       13.09       16.41      2.02 o 
   1   5   0     1708.77     1715.78     18.76 o 
   2   5   0     2372.91     2360.12     25.60 o 
   3   5   0     3354.39     3297.00     46.21 o 
   4   5   0      850.24      436.82     11.32 o 
   5   5   0      206.87      208.75      3.74 o 
   6   5   0        3.06        1.73      0.82 o 
   7   5   0      112.80      109.04      2.75 o 
   8   5   0       17.91       16.00      1.34 o 
   9   5   0       35.23       40.95      1.94 o 
  10   5   0       18.17       13.65      1.46 o 
  11   5   0       37.50       35.60      2.10 o 
   1   6   0       32.85       36.95      1.24 o 
   2   6   0        7.26        9.38      0.69 o 
   3   6   0      224.04      222.81      3.26 o 
   4   6   0       19.95       21.78      1.21 o 
   5   6   0      251.04      245.66      4.27 o 
   6   6   0      181.01      185.90      3.71 o 
   7   6   0      275.42      281.53      5.02 o 
   8   6   0       28.57       29.42      1.70 o 
   9   6   0      179.56      195.14      4.26 o 
  10   6   0       12.07       12.33      1.47 o 
  11   6   0        3.38        4.75      1.34 o 
   1   7   0       58.50       62.42      2.01 o 
   2   7   0       39.15       41.48      2.34 o 
   3   7   0        1.68        3.09      0.63 o 
   4   7   0      352.21      354.20      5.58 o 
   5   7   0        8.53        5.94      0.98 o 
   6   7   0      277.00      260.09      5.76 o 
   7   7   0        0.63        0.68      0.85 o 
   8   7   0      124.77      112.77      3.32 o 
   9   7   0        2.78        3.97      1.17 o 
  10   7   0       12.32        8.89      1.55 o 
   0   8   0     1091.49     1110.66     20.38 o 
   1   8   0      193.91      189.34      3.54 o 
   2   8   0      887.71      880.57     11.77 o 
   3   8   0      876.90      872.99     13.66 o 
   4   8   0      313.16      316.13      6.16 o 
   5   8   0      206.87      213.20      4.80 o 
   6   8   0        0.90        1.01      1.12 o 
   7   8   0        6.02        6.71      1.52 o 
   8   8   0       70.45       71.74      2.65 o 
   9   8   0        5.45        4.25      1.28 o 
  10   8   0       39.75       35.35      4.60 o 
   1   9   0      101.38      103.73      2.59 o 
   2   9   0       35.38       37.72      2.07 o 
   3   9   0       24.29       24.67      1.75 o 
   4   9   0       24.62       19.45      1.61 o 
   5   9   0       78.01       77.21      2.82 o 
   6   9   0       39.25       37.43      2.32 o 
   7   9   0       27.18       27.98      4.37 o 
   8   9   0       15.26       16.65      1.87 o 
   9   9   0        9.64        5.25      2.36 o 
   0  10   0      104.54      117.24      4.18 o 
   1  10   0       11.93        9.82      1.41 o 
   2  10   0       58.82       71.74      2.67 o 
   3  10   0        0.05        1.20      1.11 o 
   4  10   0        0.19       -0.13      1.04 o 
   5  10   0        6.58        7.00      1.36 o 
   6  10   0       16.22       20.13      1.91 o 
   7  10   0        0.05        4.20      1.41 o 
   8  10   0        0.25        1.58      2.36 o 
   1  11   0      153.49      161.61      4.19 o 
   2  11   0        1.35        1.06      1.11 o 
   3  11   0       60.68       60.75      2.63 o 
   4  11   0        5.92        6.91      1.41 o 
   5  11   0        9.03       10.24      1.53 o 
   6  11   0        1.65       -0.53      2.10 o 
   0  12   0        4.03        0.00      2.10 o 
   1  12   0       15.23       14.99      2.04 o 
   2  12   0        1.64        0.21      1.31 o 
   3  12   0        6.10        9.58      2.89 o 
   4  12   0       13.12        9.46      2.89 o 
 -13   1   1        1.98        4.53      1.94 o 
 -12   1   1       19.23       21.43      1.79 o 
 -11   1   1       16.31       13.89      1.46 o 
 -10   1   1      235.02      222.76      4.59 o 
  -9   1   1       95.50       97.99      2.38 o 
  -8   1   1     1167.85     1157.60     13.64 o 
  -7   1   1      227.34      241.49      3.65 o 
  -6   1   1      880.59      850.88      9.04 o 
  -5   1   1     1315.32     1393.48     14.16 o 
  -4   1   1       67.44       80.91      1.37 o 
  -3   1   1     2417.08     2569.10     28.10 o 
  -2   1   1     3394.72     3487.87     37.77 o 
  -1   1   1      440.02      452.35      4.55 o 
   0   1   1      569.85      574.49      6.94 o 
   1   1   1      249.30      257.57      3.85 o 
   2   1   1     1943.45     1764.24     92.15 o 
   3   1   1     5973.48     5601.11    279.31 o 
   4   1   1     1471.24     1425.90     17.71 o 
   5   1   1     4545.31     4497.50     54.50 o 
   6   1   1      222.54      218.97      3.74 o 
   7   1   1      276.21      250.57      4.28 o 
   8   1   1      186.46      198.84      3.37 o 
   9   1   1        0.92        2.28      1.11 o 
  10   1   1       57.68       65.57      2.44 o 
  11   1   1        1.22        0.95      1.11 o 
  12   1   1        1.72        1.52      1.90 o 
 -13   2   1       18.32       18.39      3.68 o 
 -12   2   1        3.89        1.85      1.17 o 
 -11   2   1        8.68       12.74      1.46 o 
 -10   2   1        3.16        2.26      1.07 o 
  -9   2   1        0.03        0.01      0.87 o 
  -8   2   1       84.03       97.62      2.32 o 
  -7   2   1      414.40      410.68      6.10 o 
  -6   2   1      204.63      203.27      3.44 o 
  -5   2   1      875.13      856.17      8.98 o 
  -4   2   1     1392.59     1446.30     19.98 o 
  -3   2   1       50.92       48.52      1.93 o 
  -2   2   1     1730.56     1806.83     19.52 o 
  -1   2   1     2169.72     2218.61     26.57 o 
   0   2   1     1203.44     1245.82     15.02 o 
   1   2   1     8248.16     8387.31    103.33 o 
   2   2   1     4482.67     4587.11     55.36 o 
   3   2   1     2202.29     2211.65     21.83 o 
   4   2   1      926.10      923.36     10.45 o 
   5   2   1       28.38       28.54      1.58 o 
   6   2   1        2.99        2.46      0.55 o 
   7   2   1       96.73       99.96      2.88 o 
   8   2   1       14.42       17.97      1.12 o 
   9   2   1      203.63      191.41      3.54 o 
  10   2   1       13.82       12.46      1.21 o 
  11   2   1       14.67       11.74      1.44 o 
  12   2   1        2.09        4.95      1.30 o 
 -12   3   1        2.96        1.16      1.31 o 
 -11   3   1       19.77       18.95      1.60 o 
 -10   3   1       69.44       64.21      2.12 o 
  -9   3   1        9.44       12.44      1.17 o 
  -8   3   1      331.82      365.05      5.25 o 
  -7   3   1       86.35       79.98      1.93 o 
  -6   3   1       69.26       60.50      2.15 o 
  -5   3   1      215.86      228.22      2.93 o 
  -4   3   1     1761.28     1768.09     17.68 o 
  -3   3   1      611.13      655.22      7.47 o 
  -2   3   1     3976.40     4084.15     51.24 o 
  -1   3   1      128.23      135.06      2.32 o 
   0   3   1     2452.65     2495.97     26.74 o 
   1   3   1     2771.16     3124.84     37.53 o 
   2   3   1       31.59       35.54      0.86 o 
   3   3   1       82.50       63.87      1.70 o 
   4   3   1       25.70       22.64      1.49 o 
   5   3   1     2706.65     2757.36     30.17 o 
   6   3   1      283.31      280.23      4.56 o 
   7   3   1      168.06      158.22      2.84 o 
   8   3   1       97.17      109.55      2.45 o 
   9   3   1        7.95        7.35      1.05 o 
  10   3   1      303.78      338.64      5.35 o 
  11   3   1        0.01       -0.05      1.47 o 
  12   3   1       24.68       25.08      2.21 o 
 -12   4   1        3.61        5.41      1.58 o 
 -11   4   1       53.59       56.92      2.37 o 
 -10   4   1       61.50       55.66      2.20 o 
  -9   4   1      791.36      772.07     11.03 o 
  -8   4   1      114.83      106.88      3.21 o 
  -7   4   1     1081.62     1062.16     12.61 o 
  -6   4   1     2459.15     2512.66     31.17 o 
  -5   4   1      315.03      314.98      4.82 o 
  -4   4   1     8076.33     8253.76     89.43 o 
  -3   4   1       58.79       50.79      1.35 o 
  -2   4   1      161.71      174.65      2.15 o 
  -1   4   1     1548.61     1677.34     18.23 o 
   0   4   1     1779.91     1757.58     21.34 o 
   1   4   1     2775.94     2922.76     35.15 o 
   2   4   1     1422.11     1472.30     18.17 o 
   3   4   1        7.59       13.57      1.05 o 
   4   4   1     5469.51     5602.21     60.44 o 
   5   4   1      163.98      153.53      2.59 o 
   6   4   1     2226.27     2182.05     24.37 o 
   7   4   1      290.90      299.14      4.45 o 
   8   4   1       44.43       43.35      1.78 o 
   9   4   1      472.19      469.72      7.47 o 
  10   4   1        8.46        8.69      1.28 o 
  11   4   1       35.00       30.02      1.97 o 
  12   4   1        0.27       -1.84      1.84 o 
 -12   5   1        0.32        3.41      2.36 o 
 -11   5   1        7.56        9.98      1.45 o 
 -10   5   1       20.37       17.91      2.27 o 
  -9   5   1        0.67       -0.83      0.83 o 
  -8   5   1       51.60       53.80      2.05 o 
  -7   5   1        3.09        0.47      0.80 o 
  -6   5   1      132.79      132.94      2.94 o 
  -5   5   1     1782.83     1710.80     24.90 o 
  -4   5   1        5.44        3.94      0.53 o 
  -3   5   1      597.61      622.47      8.24 o 
  -2   5   1        1.70        2.86      0.61 o 
  -1   5   1      928.03      955.19     10.74 o 
   0   5   1     2081.51     2182.50     23.60 o 
   1   5   1      110.56       97.85      2.00 o 
   2   5   1     1353.74     1440.05     15.93 o 
   3   5   1      108.57       92.91      2.05 o 
   4   5   1       64.77       71.12      1.79 o 
   5   5   1      377.02      391.70      6.01 o 
   6   5   1       97.79      110.74      4.52 o 
   7   5   1        0.99        1.22      0.88 o 
   8   5   1        5.01        2.53      1.07 o 
   9   5   1       16.76       20.50      1.59 o 
  10   5   1       40.95       37.20      2.06 o 
  11   5   1        0.02       -0.32      1.11 o 
 -11   6   1       10.45       15.13      1.63 o 
 -10   6   1       45.07       47.52      2.28 o 
  -9   6   1       13.95       12.77      1.37 o 
  -8   6   1       51.58       43.98      1.97 o 
  -7   6   1       18.61       15.45      1.59 o 
  -6   6   1      166.93      166.57      3.44 o 
  -5   6   1      414.99      420.16      6.37 o 
  -4   6   1       13.95        7.51      0.82 o 
  -3   6   1       93.60       97.83      1.84 o 
  -2   6   1      178.69      155.36      2.79 o 
  -1   6   1       82.76       96.75      1.69 o 
   0   6   1      299.50      310.95      4.57 o 
   1   6   1       13.21       22.79      2.52 o 
   2   6   1      834.27      876.09     10.12 o 
   3   6   1       70.57       73.54      1.64 o 
   4   6   1      219.57      209.20      3.21 o 
   5   6   1      275.67      276.02      4.69 o 
   6   6   1       47.34       47.64      2.48 o 
   7   6   1      298.77      294.19      5.18 o 
   8   6   1      150.46      148.28      3.54 o 
   9   6   1       32.84       39.09      2.07 o 
  10   6   1        3.35        2.60      1.17 o 
  11   6   1       34.27       36.89      2.57 o 
 -11   7   1        2.57        2.36      2.36 o 
 -10   7   1       36.04       46.45      3.17 o 
  -9   7   1        0.02       -1.01      1.01 o 
  -8   7   1      102.36      105.85      2.94 o 
  -7   7   1       14.32       16.61      1.34 o 
  -6   7   1       15.19       15.12      1.27 o 
  -5   7   1      925.21      961.23     14.88 o 
  -4   7   1      435.76      420.39      6.34 o 
  -3   7   1      148.45      147.46      3.43 o 
  -2   7   1      576.46      543.21      7.56 o 
  -1   7   1      896.87      908.52     11.81 o 
   0   7   1      290.73      299.04      4.63 o 
   1   7   1      272.72      288.09      4.53 o 
   2   7   1      133.38      137.70      2.72 o 
   3   7   1      194.38      203.63      3.19 o 
   4   7   1      258.38      238.51      4.20 o 
   5   7   1      442.12      427.75      6.67 o 
   6   7   1      136.12      134.37      3.14 o 
   7   7   1       20.96       22.29      1.53 o 
   8   7   1       62.72       65.04      2.46 o 
   9   7   1        7.17        8.78      1.44 o 
  10   7   1       20.07       19.34      1.75 o 
 -10   8   1        0.02        3.47      1.76 o 
  -9   8   1       30.70       29.56      1.89 o 
  -8   8   1       70.94       74.27      3.70 o 
  -7   8   1        2.09        0.78      0.98 o 
  -6   8   1       19.43       24.37      1.81 o 
  -5   8   1       13.38       17.15      1.65 o 
  -4   8   1       95.66       86.81      2.82 o 
  -3   8   1       32.97       33.49      1.87 o 
  -2   8   1       30.64       27.45      1.44 o 
  -1   8   1       13.01       10.47      1.62 o 
   0   8   1      225.44      216.67      3.84 o 
   1   8   1       81.59       74.28      2.13 o 
   2   8   1      332.82      326.39      5.25 o 
   3   8   1       74.79       83.18      2.87 o 
   4   8   1       13.16       12.80      1.38 o 
   5   8   1        2.17        0.26      1.00 o 
   6   8   1        1.86        0.51      0.88 o 
   7   8   1      100.86      119.13      3.14 o 
   8   8   1       29.29       34.06      2.03 o 
   9   8   1       13.69       13.03      1.53 o 
  10   8   1        4.29        3.94      2.63 o 
  -9   9   1       19.47       19.44      3.15 o 
  -8   9   1       33.06       36.80      4.02 o 
  -7   9   1      217.22      224.78      5.40 o 
  -6   9   1      133.56      133.07      3.79 o 
  -5   9   1      256.98      248.01      5.46 o 
  -4   9   1        0.08       -0.32      0.88 o 
  -3   9   1      174.16      175.88      6.29 o 
  -2   9   1      151.22      154.74      3.79 o 
  -1   9   1        9.14        6.99      1.04 o 
   0   9   1       19.96       17.36      1.24 o 
   1   9   1      806.70      786.12     11.12 o 
   2   9   1        2.57        2.81      1.47 o 
   3   9   1      614.54      622.37     10.47 o 
   4   9   1        2.92        2.40      1.04 o 
   5   9   1      184.93      195.03      4.74 o 
   6   9   1      154.65      154.83      4.56 o 
   7   9   1      130.09      130.58      3.98 o 
   8   9   1       74.57       77.11      7.70 o 
  -7  10   1       14.52       11.62      1.65 o 
  -6  10   1        4.60        2.99      1.34 o 
  -5  10   1        0.84        0.67      1.11 o 
  -4  10   1        5.13        5.49      1.37 o 
  -3  10   1      280.17      276.52      5.81 o 
  -2  10   1      148.67      151.62      4.14 o 
  -1  10   1      180.57      164.92      4.09 o 
   0  10   1       79.85       75.58      2.54 o 
   1  10   1        5.18        5.78      1.05 o 
   2  10   1        2.46        2.40      1.16 o 
   3  10   1       88.31       89.87      3.03 o 
   4  10   1        1.81       -0.05      1.25 o 
   5  10   1      115.43      113.42      3.68 o 
   6  10   1        3.22        1.98      1.31 o 
   7  10   1        1.16        2.80      1.36 o 
  -5  11   1        6.00        7.32      1.46 o 
  -4  11   1        0.93       -0.24      1.11 o 
  -3  11   1        4.20        3.17      1.19 o 
  -2  11   1       10.88       11.91      1.56 o 
  -1  11   1        0.34       -0.64      1.04 o 
   0  11   1       16.72       20.96      1.76 o 
   1  11   1        1.89        1.00      1.11 o 
   2  11   1       63.69       65.88      2.72 o 
   3  11   1       16.44       14.29      2.13 o 
   4  11   1       55.13       52.91      2.67 o 
   5  11   1        3.78        3.06      1.36 o 
   6  11   1        2.88        2.36      2.36 o 
  -3  12   1       36.94       40.51      3.25 o 
  -2  12   1       19.18       20.53      1.96 o 
  -1  12   1       40.03       37.30      2.79 o 
   0  12   1        8.54        8.07      1.86 o 
   1  12   1        0.18        1.38      1.38 o 
   2  12   1       87.66       85.96      3.22 o 
   3  12   1       16.50       20.67      2.58 o 
 -13   0   2      135.24      144.67      5.61 o 
 -12   0   2        0.20        1.98      1.57 o 
 -11   0   2       39.82       34.05      2.79 o 
 -10   0   2      394.23      404.67      9.54 o 
  -9   0   2        5.66        4.33      1.51 o 
  -8   0   2      287.54      334.16      7.66 o 
  -6   0   2     3820.75     3671.94     51.26 o 
  -5   0   2     5796.93     5912.09     82.32 o 
  -4   0   2     4485.57     4257.20     72.72 o 
  -3   0   2    24386.83    23155.43    711.21 o 
  -2   0   2      239.61      251.59      4.04 o 
  -1   0   2      653.93      638.22     11.02 o 
   0   0   2    10591.52     9768.22    170.88 o 
   1   0   2      351.46      403.73     10.01 o 
   2   0   2     4215.95     4102.12     59.97 o 
   3   0   2        7.15        9.90      1.31 o 
   4   0   2        3.32        4.85      1.31 o 
   5   0   2      633.56      616.23     24.35 o 
   6   0   2       76.96       79.37      2.77 o 
   7   0   2      181.94      176.34      4.82 o 
   8   0   2      499.72      508.26     10.86 o 
   9   0   2      430.23      422.42      9.74 o 
  10   0   2      269.02      249.93      7.03 o 
  11   0   2        0.65        1.28      1.57 o 
  12   0   2        0.02       -1.51      1.58 o 
 -13   1   2        0.78        0.50      1.24 o 
 -12   1   2       35.02       39.92      2.25 o 
 -11   1   2        5.09        3.91      1.17 o 
 -10   1   2      180.23      166.95      3.82 o 
  -9   1   2      574.65      547.27      7.26 o 
  -8   1   2       92.27       98.96      2.27 o 
  -7   1   2       91.93       89.45      1.82 o 
  -6   1   2        4.78        3.71      0.46 o 
  -5   1   2        2.27        1.53      0.32 o 
  -4   1   2     1326.07     1445.56     17.63 o 
  -3   1   2     1227.43     1291.75     14.02 o 
  -2   1   2        3.86        1.49      0.36 o 
  -1   1   2     2562.20     2823.23     33.90 o 
   0   1   2       17.45       34.43      0.61 o 
   1   1   2     5247.45     5426.08     65.77 o 
   2   1   2     3467.69     3688.17     39.72 o 
   3   1   2     1547.39      915.33    101.73 o 
   4   1   2     1362.51     1295.83     16.25 o 
   5   1   2      231.33      228.39      3.70 o 
   6   1   2     4010.10     4087.63     57.72 o 
   7   1   2       75.93       73.42      1.84 o 
   8   1   2       25.26       19.43      1.17 o 
   9   1   2       58.44       62.81      1.96 o 
  10   1   2        0.66       -0.63      0.95 o 
  11   1   2       39.70       48.86      2.35 o 
  12   1   2        9.06       10.99      1.58 o 
 -13   2   2        6.96        5.78      1.89 o 
 -12   2   2        1.03       -0.98      0.98 o 
 -11   2   2       68.93       69.35      2.52 o 
 -10   2   2      139.99      143.72      3.51 o 
  -9   2   2      250.42      247.78      4.04 o 
  -8   2   2      245.49      240.20      3.81 o 
  -7   2   2       85.53       76.03      1.96 o 
  -6   2   2      186.11      186.20      3.21 o 
  -5   2   2      190.14      218.34      2.73 o 
  -4   2   2      632.96      692.34      8.94 o 
  -3   2   2     1308.74     1397.49     17.22 o 
  -2   2   2     2472.38     2550.52     25.01 o 
  -1   2   2     3393.86     3450.46     41.39 o 
   0   2   2     1566.80     1630.04     19.70 o 
   1   2   2      944.34      960.45     11.68 o 
   3   2   2       16.37       12.56      1.04 o 
   4   2   2        0.73        0.81      0.51 o 
   5   2   2     3006.69     3044.68     30.22 o 
   6   2   2      277.45      284.21      4.46 o 
   7   2   2      576.28      551.91      6.45 o 
   8   2   2        2.49        5.45      0.81 o 
   9   2   2        0.00       -0.60      1.20 o 
  10   2   2      136.72      149.06      3.21 o 
  11   2   2       50.73       58.27      2.44 o 
  12   2   2        6.93        7.46      1.37 o 
 -12   3   2       18.91       21.50      2.11 o 
 -11   3   2        0.05       -0.45      1.04 o 
 -10   3   2       31.57       32.62      1.64 o 
  -9   3   2      216.52      225.61      3.89 o 
  -8   3   2        8.26        8.77      0.90 o 
  -7   3   2      145.89      131.53      2.50 o 
  -6   3   2       28.72       29.23      1.17 o 
  -5   3   2     1758.83     1757.36     19.55 o 
  -4   3   2     4775.36     4836.08     65.99 o 
  -3   3   2      579.87      589.32      6.76 o 
  -2   3   2      688.92      662.84     19.02 o 
  -1   3   2     4112.28     4172.36    119.33 o 
   0   3   2     3571.19     3681.31     51.04 o 
   1   3   2     5793.81     5796.82    207.81 o 
   2   3   2        5.39        5.28      0.58 o 
   3   3   2      296.46      324.31      5.31 o 
   4   3   2       94.11       97.66      2.06 o 
   5   3   2        2.13        0.44      0.62 o 
   6   3   2       23.92       18.78      0.90 o 
   7   3   2       52.49       48.97      1.57 o 
   8   3   2      574.74      574.66      7.56 o 
   9   3   2      187.12      172.50      3.35 o 
  10   3   2       96.91      100.47      2.62 o 
  11   3   2       18.92       13.39      1.51 o 
  12   3   2        0.55        0.39      1.35 o 
 -12   4   2       29.36       23.91      2.21 o 
 -11   4   2        0.14        0.66      1.22 o 
 -10   4   2        0.13       -0.54      0.97 o 
  -9   4   2        3.66        3.21      1.18 o 
  -8   4   2      106.78       95.89      2.30 o 
  -7   4   2      209.47      201.87      3.35 o 
  -6   4   2      300.67      295.02      4.26 o 
  -5   4   2      182.35      179.36      4.37 o 
  -4   4   2     1432.48     1366.15     13.85 o 
  -3   4   2       90.43       79.16      1.65 o 
  -2   4   2        1.05        0.68      0.33 o 
  -1   4   2      831.52      864.31     10.80 o 
   0   4   2      957.00      998.98     33.69 o 
   1   4   2     1217.12     1216.74     13.37 o 
   2   4   2      432.66      434.55      5.27 o 
   3   4   2     2633.54     2846.36     30.80 o 
   4   4   2      557.37      579.20      7.81 o 
   5   4   2       58.40       57.02      2.08 o 
   6   4   2      137.12      138.76      2.83 o 
   7   4   2       15.45       15.81      1.07 o 
   8   4   2      127.57      133.76      3.18 o 
   9   4   2      101.48      106.58      2.94 o 
  10   4   2        0.69        0.79      1.05 o 
  11   4   2        0.25        0.16      1.13 o 
 -12   5   2       18.23       25.48      3.68 o 
 -11   5   2        8.85        8.05      1.34 o 
 -10   5   2       12.42       16.03      1.48 o 
  -9   5   2        0.88        0.67      0.95 o 
  -8   5   2      346.28      347.13      5.80 o 
  -7   5   2       26.59       31.96      2.20 o 
  -6   5   2      921.17      918.74     12.32 o 
  -5   5   2      429.98      439.52      7.47 o 
  -4   5   2        2.35        5.02      0.73 o 
  -3   5   2     5013.85     5041.02     70.22 o 
  -2   5   2        0.21        0.22      0.37 o 
  -1   5   2     5628.94     5584.18     60.43 o 
   0   5   2      588.18      609.20      7.08 o 
   1   5   2     2179.54     2272.71     27.47 o 
   2   5   2      263.63      267.69      4.04 o 
   3   5   2       18.17       15.07      1.90 o 
   4   5   2      369.98      373.62      5.48 o 
   5   5   2     1113.74     1121.56     12.94 o 
   6   5   2       15.59       17.30      2.42 o 
   7   5   2      411.76      387.63      9.51 o 
   8   5   2       27.69       25.24      1.61 o 
   9   5   2       10.53        8.62      1.54 o 
  10   5   2       48.04       58.90      2.42 o 
  11   5   2        3.28        4.79      1.33 o 
 -11   6   2        1.31       -1.00      1.00 o 
 -10   6   2       38.84       41.97      2.11 o 
  -9   6   2        3.44        1.54      1.00 o 
  -8   6   2      129.97      125.46      3.11 o 
  -7   6   2       93.20       83.60      2.38 o 
  -6   6   2      134.08      126.94      2.84 o 
  -5   6   2        4.26        6.11      1.02 o 
  -4   6   2       56.88       51.53      1.66 o 
  -3   6   2       80.73       67.55      2.87 o 
  -2   6   2      620.39      625.41      8.31 o 
  -1   6   2       16.93       18.51      0.83 o 
   0   6   2      313.88      300.42      4.43 o 
   1   6   2      127.16      116.45      4.23 o 
   2   6   2      112.38      110.44      2.32 o 
   3   6   2     1051.20     1059.87     12.19 o 
   4   6   2       71.27       74.28      2.00 o 
   5   6   2      137.87      134.35      3.48 o 
   6   6   2        1.47        1.32      0.82 o 
   7   6   2        1.96        3.05      0.98 o 
   8   6   2       11.87       12.18      1.50 o 
   9   6   2       30.47       37.86      2.05 o 
  10   6   2       15.11       21.22      1.76 o 
  11   6   2        1.44        3.94      2.63 o 
 -11   7   2        5.71        3.41      2.63 o 
 -10   7   2       16.46       18.40      1.97 o 
  -9   7   2       43.70       38.07      2.12 o 
  -8   7   2       83.45       89.58      2.76 o 
  -7   7   2       47.18       48.26      2.02 o 
  -6   7   2       87.81       92.65      2.52 o 
  -5   7   2       13.00       12.09      1.13 o 
  -4   7   2       11.44       14.69      1.48 o 
  -3   7   2       19.90       24.25      1.46 o 
  -2   7   2       13.29       11.76      0.92 o 
  -1   7   2       99.47       98.89      2.19 o 
   0   7   2       16.52       12.58      0.95 o 
   1   7   2      366.11      373.50      5.58 o 
   2   7   2      187.76      205.93      3.64 o 
   3   7   2      602.19      564.60      7.95 o 
   4   7   2      268.14      260.64      5.20 o 
   5   7   2       33.81       28.04      1.54 o 
   6   7   2       28.35       26.86      2.06 o 
   7   7   2       11.97       11.09      1.21 o 
   8   7   2       35.90       35.99      2.24 o 
   9   7   2       29.99       28.56      1.93 o 
  10   7   2       19.28       16.97      1.70 o 
 -10   8   2        4.51        2.38      2.76 o 
  -9   8   2       30.36       27.59      1.90 o 
  -8   8   2       42.27       42.07      2.19 o 
  -7   8   2      272.21      276.39      7.30 o 
  -6   8   2       10.01       12.17      1.82 o 
  -5   8   2      269.27      272.17      5.54 o 
  -4   8   2      645.34      685.72     11.23 o 
  -3   8   2       26.47       28.90      1.81 o 
  -2   8   2     1700.88     1699.44     24.74 o 
  -1   8   2       23.44       23.74      1.37 o 
   0   8   2     2163.26     2190.30     27.09 o 
   1   8   2       15.16       12.45      1.08 o 
   2   8   2      430.95      446.08      6.67 o 
   3   8   2      188.68      187.59      3.61 o 
   4   8   2      109.97      106.21      3.12 o 
   5   8   2      150.35      140.19      3.73 o 
   6   8   2      106.03      109.52      3.38 o 
   7   8   2        6.24        6.24      1.21 o 
   8   8   2       27.99       26.36      1.86 o 
   9   8   2       24.62       28.57      2.09 o 
  -8   9   2        4.22        5.38      1.86 o 
  -7   9   2       24.00       26.64      2.07 o 
  -6   9   2        5.10        3.95      1.30 o 
  -5   9   2       15.44       14.89      2.09 o 
  -4   9   2       93.67       98.71      3.12 o 
  -3   9   2       23.57       26.01      1.76 o 
  -2   9   2       13.13        8.83      1.40 o 
  -1   9   2      113.09      116.40      2.71 o 
   0   9   2       61.49       58.51      2.31 o 
   1   9   2        4.42        2.98      1.01 o 
   2   9   2      182.23      174.77      3.60 o 
   3   9   2        8.94        8.72      1.44 o 
   4   9   2       97.91      101.38      4.27 o 
   5   9   2        1.15       -0.04      1.04 o 
   6   9   2        0.05        0.26      1.61 o 
   7   9   2        3.41        1.08      1.26 o 
   8   9   2        0.27       -0.44      1.21 o 
  -7  10   2        7.83       12.27      2.04 o 
  -6  10   2       16.81       15.31      2.23 o 
  -5  10   2        7.31        9.90      1.46 o 
  -4  10   2       60.37       62.08      2.63 o 
  -3  10   2        1.80        2.35      1.16 o 
  -2  10   2      173.31      179.58      5.11 o 
  -1  10   2        7.72        7.07      1.24 o 
   0  10   2       23.50       22.49      1.51 o 
   1  10   2      128.73      136.58      3.15 o 
   2  10   2        0.49        0.26      1.18 o 
   3  10   2       32.73       38.94      2.68 o 
   4  10   2        3.96        4.84      1.31 o 
   5  10   2       25.55       23.71      1.96 o 
   6  10   2       13.61       15.17      1.81 o 
   7  10   2       39.61       40.26      6.04 o 
  -5  11   2       25.28       29.50      4.47 o 
  -4  11   2       58.40       65.31      5.25 o 
  -3  11   2       33.82       37.67      2.26 o 
  -2  11   2       36.02       43.00      2.40 o 
  -1  11   2       59.11       53.43      2.46 o 
   0  11   2       30.49       29.04      2.26 o 
   1  11   2       45.20       46.97      2.65 o 
   2  11   2       33.05       34.90      2.27 o 
   3  11   2        0.36        1.00      1.38 o 
   4  11   2        0.30       -0.22      1.11 o 
   5  11   2        0.19        1.14      1.21 o 
  -3  12   2       10.57       10.51      3.15 o 
  -2  12   2       24.89       28.25      2.77 o 
  -1  12   2        1.98        1.48      1.57 o 
   0  12   2        7.31        5.64      1.76 o 
   1  12   2        0.51        1.11      1.57 o 
   2  12   2        0.51       -0.64      1.34 o 
   3  12   2       10.12       10.63      2.13 o 
 -13   1   3       10.95       10.83      2.06 o 
 -12   1   3       38.36       41.12      2.20 o 
 -11   1   3        0.03       -0.92      0.93 o 
 -10   1   3       88.79       95.94      2.82 o 
  -9   1   3      127.85      112.47      2.85 o 
  -8   1   3      169.76      189.14      3.29 o 
  -7   1   3      538.19      543.14      7.27 o 
  -6   1   3       45.38       56.97      1.14 o 
  -5   1   3      912.48      931.37      9.64 o 
  -4   1   3       26.12       34.35      0.86 o 
  -3   1   3      100.54       99.63      1.50 o 
  -2   1   3      221.38      217.39      2.42 o 
  -1   1   3    13872.23    13622.01    329.77 o 
   0   1   3     2550.13     2718.03     37.73 o 
   1   1   3    15688.64    15097.00    190.00 o 
   2   1   3        1.47        0.53      0.30 o 
   3   1   3     3297.14     3411.66     47.30 o 
   4   1   3     2153.77     2175.06     23.87 o 
   5   1   3     1042.54     1069.81     12.34 o 
   6   1   3      642.23      658.94      9.07 o 
   7   1   3      238.61      248.63      3.85 o 
   8   1   3       14.81       13.56      1.07 o 
   9   1   3        0.06       -0.03      0.91 o 
  10   1   3        0.19       -0.21      1.01 o 
  11   1   3       15.60       18.03      1.66 o 
  12   1   3        6.43        4.78      1.37 o 
 -13   2   3        1.42       -0.92      1.29 o 
 -12   2   3        3.74        3.10      1.20 o 
 -11   2   3       11.10       16.27      1.53 o 
 -10   2   3       99.05      115.52      3.12 o 
  -9   2   3        1.45        1.54      0.77 o 
  -8   2   3        2.94        5.80      1.47 o 
  -7   2   3       36.45       27.59      1.73 o 
  -6   2   3       98.33       90.68      1.99 o 
  -5   2   3     1673.68     1633.45     18.16 o 
  -4   2   3     2280.42     2414.18     29.52 o 
  -3   2   3      868.03      824.78     10.43 o 
  -2   2   3    11284.77    11512.21    140.69 o 
  -1   2   3        1.53        1.23      0.30 o 
   0   2   3     2731.03     2947.39     35.10 o 
   1   2   3       12.59       15.49      0.91 o 
   2   2   3        7.19        5.83      0.56 o 
   3   2   3        0.45        0.53      0.35 o 
   4   2   3      337.05      393.85      4.52 o 
   5   2   3      327.79      301.12      4.50 o 
   6   2   3      101.26      100.45      2.29 o 
   7   2   3      152.32      141.82      2.42 o 
   8   2   3       20.74       21.14      1.30 o 
   9   2   3      145.99      158.60      3.21 o 
  10   2   3       16.27       16.47      1.35 o 
  11   2   3       94.91       97.80      3.07 o 
  12   2   3        6.77        5.46      1.37 o 
 -13   3   3       26.80       23.64      3.41 o 
 -12   3   3        6.10        8.77      1.60 o 
 -11   3   3        0.92       -0.72      1.03 o 
 -10   3   3        4.61        2.68      0.93 o 
  -9   3   3      124.00      119.07      2.65 o 
  -8   3   3        0.51        1.26      0.72 o 
  -7   3   3       35.14       33.06      1.30 o 
  -6   3   3      123.88      115.38      2.17 o 
  -5   3   3      547.51      541.30      6.67 o 
  -4   3   3      116.74      148.54      2.57 o 
  -3   3   3     1189.83     1258.37     12.65 o 
  -2   3   3      487.83      529.74      6.04 o 
  -1   3   3      208.10      147.81      3.11 o 
   0   3   3     4028.51     3709.48     92.32 o 
   1   3   3       87.94      105.34      2.65 o 
   2   3   3     2714.91     2961.24     40.80 o 
   3   3   3     1427.77     1497.50     21.36 o 
   4   3   3      125.61      100.71      2.06 o 
   5   3   3       21.20       19.40      1.04 o 
   6   3   3       21.81       21.25      0.97 o 
   7   3   3      249.99      252.69      3.55 o 
   8   3   3       10.01        8.02      0.96 o 
   9   3   3        9.04        6.60      1.26 o 
  10   3   3       91.25       82.17      2.45 o 
  11   3   3        2.81        5.60      1.27 o 
 -12   4   3        4.02        3.05      1.41 o 
 -11   4   3       69.79       66.69      2.86 o 
 -10   4   3      157.92      159.99      3.69 o 
  -9   4   3      560.38      584.96      8.72 o 
  -8   4   3      109.95      114.73      2.52 o 
  -7   4   3      361.80      387.80      5.37 o 
  -6   4   3        5.17        5.31      0.75 o 
  -5   4   3      290.65      280.83      3.94 o 
  -4   4   3      406.95      426.77      6.04 o 
  -3   4   3       56.90       43.81      0.87 o 
  -2   4   3      436.06      428.52      5.09 o 
  -1   4   3      303.83      321.90      6.06 o 
   0   4   3     7133.50     7126.46     78.04 o 
   1   4   3      693.54      744.73      9.51 o 
   2   4   3     3584.83     3562.78     49.11 o 
   3   4   3     1046.08      999.34     11.40 o 
   4   4   3     1606.66     1637.51     25.14 o 
   5   4   3      764.20      732.51      8.81 o 
   6   4   3      562.70      558.77      7.87 o 
   7   4   3        1.91        3.39      0.91 o 
   8   4   3        6.79        7.47      1.36 o 
   9   4   3       41.80       50.28      2.18 o 
  10   4   3       24.68       24.24      1.70 o 
  11   4   3       16.84       20.31      1.76 o 
 -11   5   3       11.45        9.61      1.36 o 
 -10   5   3        2.46       -0.83      1.29 o 
  -9   5   3       91.21       98.60      2.77 o 
  -8   5   3      177.54      156.44      3.49 o 
  -7   5   3       71.86       64.70      3.36 o 
  -6   5   3      123.16      127.76      2.81 o 
  -5   5   3       22.07       22.40      1.63 o 
  -4   5   3      573.66      562.66      9.33 o 
  -3   5   3     1113.66     1130.80     14.21 o 
  -2   5   3        0.18        0.16      0.31 o 
  -1   5   3       47.99       42.11      1.92 o 
   0   5   3      704.09      712.54      9.11 o 
   1   5   3       12.13       13.44      0.71 o 
   2   5   3      340.77      333.44      5.61 o 
   3   5   3       30.90       31.94      2.08 o 
   4   5   3       99.71       95.26      3.00 o 
   5   5   3       19.27       18.39      1.05 o 
   6   5   3        7.61        8.91      1.13 o 
   7   5   3        4.66        4.44      0.98 o 
   8   5   3       21.40       21.47      1.61 o 
   9   5   3       31.53       26.12      1.72 o 
  10   5   3      171.82      189.40      4.39 o 
  11   5   3        0.03       -0.94      1.08 o 
 -11   6   3       17.80       14.43      1.85 o 
 -10   6   3        2.95        3.53      1.12 o 
  -9   6   3        0.42       -0.68      0.95 o 
  -8   6   3        8.37        6.53      1.07 o 
  -7   6   3        0.78        0.72      0.79 o 
  -6   6   3        9.22        9.74      1.03 o 
  -5   6   3       43.74       46.56      1.76 o 
  -4   6   3      300.92      285.51      4.56 o 
  -3   6   3      397.50      377.34      6.42 o 
  -2   6   3       44.23       46.84      1.37 o 
  -1   6   3       62.85       74.54      1.62 o 
   0   6   3      128.08      128.10      3.25 o 
   1   6   3     3404.32     3441.97     47.72 o 
   2   6   3     2188.23     2237.35     28.68 o 
   3   6   3      269.51      280.50      5.10 o 
   4   6   3      600.92      604.18      8.38 o 
   5   6   3       41.02       37.23      1.63 o 
   6   6   3       96.64       97.35      2.52 o 
   7   6   3       12.46       13.85      1.34 o 
   8   6   3       32.14       30.31      1.80 o 
   9   6   3       25.48       23.69      1.75 o 
  10   6   3        2.43        0.63      1.17 o 
 -11   7   3        0.48       -0.70      1.64 o 
 -10   7   3       49.64       50.79      2.67 o 
  -9   7   3        7.92        9.27      1.33 o 
  -8   7   3      437.13      456.20      7.38 o 
  -7   7   3       72.44       74.86      2.35 o 
  -6   7   3        3.04        2.72      0.89 o 
  -5   7   3        2.95        1.54      1.06 o 
  -4   7   3      106.30      112.27      3.34 o 
  -3   7   3       74.45       80.04      2.35 o 
  -2   7   3      174.62      173.31      3.48 o 
  -1   7   3      104.83      106.19      2.28 o 
   0   7   3       35.81       31.03      1.33 o 
   1   7   3      405.29      414.00      6.11 o 
   2   7   3       29.91       36.24      1.49 o 
   3   7   3      398.69      407.01      6.11 o 
   4   7   3      134.00      143.27      3.02 o 
   5   7   3      327.88      350.68     10.07 o 
   6   7   3       67.94       64.09      2.57 o 
   7   7   3        0.78        1.24      0.91 o 
   8   7   3       69.69       65.83      3.15 o 
   9   7   3       20.34       19.54      1.69 o 
  10   7   3        0.45        1.31      2.10 o 
 -10   8   3        0.83       -1.73      1.84 o 
  -9   8   3        0.15        0.10      1.27 o 
  -8   8   3        9.51       11.31      1.67 o 
  -7   8   3        5.31        5.45      1.69 o 
  -6   8   3        5.99        5.52      2.66 o 
  -5   8   3        6.48        6.64      1.19 o 
  -4   8   3       20.01       17.47      1.89 o 
  -3   8   3      389.26      392.91      7.07 o 
  -2   8   3       27.42       32.41      1.81 o 
  -1   8   3      461.86      460.24      6.76 o 
   0   8   3       22.63       27.60      1.41 o 
   1   8   3       12.85       15.68      2.02 o 
   2   8   3      206.08      197.44      3.67 o 
   3   8   3       23.33       21.18      1.37 o 
   4   8   3      164.43      171.82      4.18 o 
   5   8   3       33.51       29.05      2.01 o 
   6   8   3       16.66       17.73      1.65 o 
   7   8   3       52.58       47.68      2.42 o 
   8   8   3       15.36       13.31      1.71 o 
   9   8   3       27.87       29.07      2.32 o 
  -8   9   3       16.39       15.73      2.63 o 
  -7   9   3      122.90      126.56      4.82 o 
  -6   9   3       49.11       48.03      3.28 o 
  -5   9   3       28.51       29.78      1.96 o 
  -4   9   3       38.05       29.96      2.05 o 
  -3   9   3        6.80        7.87      1.31 o 
  -2   9   3      658.30      636.34     10.51 o 
  -1   9   3      161.75      165.14      3.93 o 
   0   9   3       57.15       59.75      2.03 o 
   1   9   3      949.84      949.89     12.79 o 
   2   9   3       37.97       33.81      1.74 o 
   3   9   3      686.98      685.54     13.48 o 
   4   9   3        0.54        1.48      1.11 o 
   5   9   3       17.24       19.34      2.02 o 
   6   9   3       53.71       67.43      3.20 o 
   7   9   3        1.71        1.57      1.31 o 
   8   9   3       67.70       75.38      4.86 o 
  -7  10   3       32.28       33.73      2.95 o 
  -6  10   3       23.10       18.75      3.02 o 
  -5  10   3        4.39        1.31      2.10 o 
  -4  10   3        3.47        2.07      1.45 o 
  -3  10   3       29.58       29.81      2.00 o 
  -2  10   3        0.45        0.61      1.04 o 
  -1  10   3      153.11      151.72      3.88 o 
   0  10   3        1.69        1.84      0.98 o 
   1  10   3       10.32       12.03      1.35 o 
   2  10   3       16.05       13.37      1.46 o 
   3  10   3        0.72       -0.39      1.11 o 
   4  10   3       44.16       48.70      2.46 o 
   5  10   3        9.00        7.34      1.46 o 
   6  10   3        5.67        7.83      1.60 o 
   7  10   3       33.75       33.62      3.94 o 
  -5  11   3        6.04        4.13      2.10 o 
  -4  11   3       12.97       14.90      2.76 o 
  -3  11   3       16.55       16.81      2.23 o 
  -2  11   3       50.27       54.73      3.68 o 
  -1  11   3       56.59       59.96      3.41 o 
   0  11   3        0.76        0.53      1.06 o 
   1  11   3        0.22       -0.79      1.30 o 
   2  11   3        7.96        9.62      1.46 o 
   3  11   3       38.99       39.68      2.87 o 
   4  11   3       18.50       16.35      2.21 o 
   5  11   3       18.10       15.89      2.23 o 
  -3  12   3        7.43        5.52      2.63 o 
  -2  12   3        4.05        8.05      2.02 o 
  -1  12   3       35.95       38.91      3.55 o 
   0  12   3      101.27      103.76      6.04 o 
   1  12   3        5.21        6.04      2.63 o 
   3  12   3        0.04        3.15      2.36 o 
 -13   0   4       26.12       39.56      3.41 o 
 -12   0   4       13.86       14.76      2.23 o 
 -11   0   4      106.73       87.60      3.96 o 
 -10   0   4      117.80      125.92      4.53 o 
  -9   0   4     1643.79     1586.31     30.68 o 
  -8   0   4       93.06      100.59      3.47 o 
  -7   0   4      428.70      436.81      7.18 o 
  -6   0   4      660.76      634.68      9.73 o 
  -5   0   4     1055.63     1084.00     15.69 o 
  -4   0   4    14128.37    13228.96    512.50 o 
  -3   0   4     1129.53     1121.24     68.84 o 
  -2   0   4     8746.24     8641.63    146.90 o 
  -1   0   4     7605.15     7973.43    135.75 o 
   0   0   4        2.27       -0.44      0.44 o 
   1   0   4      292.62      238.28      6.31 o 
   2   0   4      983.71     1009.80     24.78 o 
   3   0   4      470.22      514.25     13.42 o 
   4   0   4     4516.30     4503.17    108.50 o 
   5   0   4     1216.10     1231.74     22.34 o 
   6   0   4     1279.91     1218.04     22.43 o 
   7   0   4       18.17       17.61      2.76 o 
   8   0   4        2.26        5.19      1.38 o 
   9   0   4      915.56      971.19     19.23 o 
  10   0   4       41.64       48.64      4.60 o 
  11   0   4       48.94       50.97      3.43 o 
 -13   1   4       28.03       26.96      2.03 o 
 -12   1   4       10.80        9.09      1.67 o 
 -11   1   4       13.81        9.08      1.29 o 
 -10   1   4      125.94      125.60      3.16 o 
  -9   1   4       45.69       55.15      2.02 o 
  -8   1   4        3.79        3.54      0.72 o 
  -7   1   4      157.18      180.43      2.95 o 
  -6   1   4      133.36      127.52      2.98 o 
  -5   1   4      413.02      392.03      4.73 o 
  -4   1   4     3494.48     3572.71     38.21 o 
  -3   1   4      283.99      303.93      3.63 o 
  -2   1   4      674.52      747.15      8.26 o 
  -1   1   4     6070.23     6556.08    110.14 o 
   0   1   4    13294.00    12800.37    260.33 o 
   1   1   4     1307.81     1241.13     21.20 o 
   2   1   4       26.25       39.73      1.11 o 
   3   1   4     3206.24     3416.83     47.18 o 
   4   1   4       14.14       10.59      0.82 o 
   5   1   4       79.58       63.92      1.56 o 
   6   1   4      729.58      756.14      9.22 o 
   7   1   4       58.31       57.14      1.90 o 
   8   1   4       43.59       35.95      2.72 o 
   9   1   4        4.59        2.84      1.08 o 
  10   1   4       37.36       30.44      1.89 o 
  11   1   4       12.79       14.50      1.99 o 
 -13   2   4       17.35       17.50      2.00 o 
 -12   2   4        0.11       -0.95      0.95 o 
 -11   2   4        0.71        0.67      1.02 o 
 -10   2   4        0.16       -0.26      1.16 o 
  -9   2   4       25.92       32.44      1.44 o 
  -8   2   4      695.16      708.95      8.80 o 
  -7   2   4      895.98      857.28     10.25 o 
  -6   2   4      625.14      632.00      8.44 o 
  -5   2   4       70.35       59.32      1.32 o 
  -4   2   4      121.47      142.63      2.17 o 
  -3   2   4     1036.68     1097.72     19.64 o 
  -2   2   4     2275.89     2417.61     33.66 o 
  -1   2   4      973.53      997.84     13.85 o 
   0   2   4      237.06      249.02      3.84 o 
   1   2   4      494.03      564.78     25.38 o 
   2   2   4     2784.34     2849.81     34.17 o 
   3   2   4     1094.18     1297.23     18.46 o 
   4   2   4      257.82      270.73      3.73 o 
   5   2   4     1530.26     1466.85     18.32 o 
   6   2   4        0.01       -0.57      0.57 o 
   7   2   4      446.32      450.32      5.54 o 
   8   2   4       73.12       70.41      1.76 o 
   9   2   4       32.77       30.24      1.57 o 
  10   2   4        1.32        1.12      1.26 o 
  11   2   4        1.18        0.54      1.31 o 
 -12   3   4       18.11       21.83      2.03 o 
 -11   3   4       31.70       30.19      2.35 o 
 -10   3   4      160.07      152.11      3.58 o 
  -9   3   4        0.87       -0.78      0.78 o 
  -8   3   4      129.78      128.97      2.59 o 
  -7   3   4        2.86        1.24      0.64 o 
  -6   3   4        1.48        1.55      0.57 o 
  -5   3   4     1804.39     1810.22     20.11 o 
  -4   3   4     1618.18     1695.37     21.09 o 
  -3   3   4     4383.33     4498.22     54.01 o 
  -2   3   4      281.18      297.86      4.09 o 
  -1   3   4      640.69      676.88      8.52 o 
   0   3   4       24.27       20.32      0.79 o 
   1   3   4       61.52       78.88      1.54 o 
   2   3   4     2491.24     2693.38     32.35 o 
   3   3   4      991.82     1015.52     12.80 o 
   4   3   4      156.66      177.14      3.04 o 
   5   3   4     1393.87     1392.83     17.68 o 
   6   3   4       41.07       34.44      1.38 o 
   7   3   4       38.62       39.90      1.50 o 
   8   3   4      221.54      236.90      4.70 o 
   9   3   4        0.02       -0.82      1.14 o 
  10   3   4       39.46       41.42      2.11 o 
  11   3   4       17.88       20.76      2.07 o 
 -12   4   4        0.21       -0.70      1.64 o 
 -11   4   4        0.67        0.02      1.14 o 
 -10   4   4        2.18       -0.39      1.10 o 
  -9   4   4        8.65       11.04      1.12 o 
  -8   4   4        2.75        0.74      0.87 o 
  -7   4   4      492.41      498.72      6.57 o 
  -6   4   4      267.32      260.06      3.86 o 
  -5   4   4       23.19       20.56      0.95 o 
  -4   4   4      109.12      105.56      1.88 o 
  -3   4   4      657.80      671.52      8.69 o 
  -2   4   4      728.59      647.35      8.28 o 
  -1   4   4     1940.49     2011.19     24.43 o 
   0   4   4      187.59      186.75      2.57 o 
   1   4   4      643.32      695.80      8.98 o 
   2   4   4      692.84      672.92      8.75 o 
   3   4   4      791.30      769.11     11.54 o 
   4   4   4        7.70       10.51      1.11 o 
   5   4   4      124.39      114.74      2.22 o 
   6   4   4      140.96      132.48      2.57 o 
   7   4   4        1.75        1.21      0.91 o 
   8   4   4        2.46        4.79      1.18 o 
   9   4   4        2.27        6.17      1.23 o 
  10   4   4        1.23        2.29      1.10 o 
  11   4   4       34.13       32.83      2.08 o 
 -11   5   4       16.45       20.15      2.50 o 
 -10   5   4        1.08        0.04      1.10 o 
  -9   5   4       13.18        8.71      1.21 o 
  -8   5   4      317.58      286.12      5.01 o 
  -7   5   4      466.00      460.85      7.01 o 
  -6   5   4     1942.63     1930.12     24.27 o 
  -5   5   4     1189.28     1180.69     13.60 o 
  -4   5   4      638.70      649.25      8.80 o 
  -3   5   4     1129.02     1102.86     15.24 o 
  -2   5   4        1.62        1.38      0.69 o 
  -1   5   4      476.32      466.50      5.64 o 
   0   5   4      465.68      449.89      5.47 o 
   1   5   4       20.47       20.89      1.75 o 
   2   5   4     1171.30     1212.31     17.59 o 
   3   5   4       76.92       75.93      2.17 o 
   4   5   4       11.48        9.66      0.88 o 
   5   5   4      174.67      169.80      3.21 o 
   6   5   4      376.56      377.86      6.04 o 
   7   5   4      481.32      500.79      7.72 o 
   8   5   4       35.47       30.64      1.80 o 
   9   5   4      161.44      156.96      3.76 o 
  10   5   4        5.64        6.70      1.37 o 
  11   5   4        0.03       -0.26      2.36 o 
 -11   6   4        0.23       -0.01      1.35 o 
 -10   6   4       13.11        9.98      1.58 o 
  -9   6   4        1.01       -0.30      1.11 o 
  -8   6   4       25.51       35.76      1.79 o 
  -7   6   4       15.83       12.20      1.13 o 
  -6   6   4        6.32       11.61      1.72 o 
  -5   6   4      108.79      109.53      2.52 o 
  -4   6   4       64.54       62.38      1.78 o 
  -3   6   4      606.61      570.94      7.85 o 
  -2   6   4      258.60      254.79      4.10 o 
  -1   6   4       73.76       70.37      1.63 o 
   0   6   4      273.92      289.43      5.10 o 
   1   6   4       86.54       92.66      2.35 o 
   2   6   4       11.09       12.06      0.92 o 
   3   6   4      412.87      415.79     10.29 o 
   4   6   4        4.31        4.20      0.82 o 
   5   6   4      334.44      352.14      5.54 o 
   6   6   4        6.96        6.26      1.16 o 
   7   6   4      151.56      155.27      4.09 o 
   8   6   4       38.73       34.59      2.22 o 
   9   6   4        9.36        9.99      1.56 o 
  10   6   4        3.81        2.36      2.04 o 
 -11   7   4        2.80        2.04      1.83 o 
 -10   7   4        0.55       -0.04      1.25 o 
  -9   7   4        5.90        3.79      1.83 o 
  -8   7   4       23.35       22.70      1.97 o 
  -7   7   4       32.75       28.83      1.65 o 
  -6   7   4        4.15        3.76      0.95 o 
  -5   7   4        3.97        3.98      0.87 o 
  -4   7   4       69.66       66.92      2.05 o 
  -3   7   4       63.65       59.16      2.86 o 
  -2   7   4        0.22        0.84      0.83 o 
  -1   7   4       37.96       39.86      1.52 o 
   0   7   4       36.23       36.05      1.48 o 
   1   7   4        3.18        4.92      0.80 o 
   2   7   4       51.35       49.97      1.67 o 
   3   7   4        7.41        6.80      1.05 o 
   4   7   4      207.12      207.71      3.83 o 
   5   7   4        0.32        0.16      0.88 o 
   6   7   4       65.96       60.47      2.57 o 
   7   7   4       20.93       24.10      1.87 o 
   8   7   4        0.52        1.36      1.26 o 
   9   7   4       41.84       47.45      2.57 o 
 -10   8   4        0.30       -1.64      1.64 o 
  -9   8   4       12.90       12.00      1.76 o 
  -8   8   4        4.48        3.41      1.67 o 
  -7   8   4      186.74      190.29      5.85 o 
  -6   8   4      276.98      257.87      6.87 o 
  -5   8   4      390.67      384.21      7.25 o 
  -4   8   4      610.21      602.56     10.01 o 
  -3   8   4      169.15      159.48      3.73 o 
  -2   8   4      123.59      118.59      3.05 o 
  -1   8   4       56.27       57.73      1.83 o 
   0   8   4       43.90       46.10      1.66 o 
   1   8   4      177.14      174.54      3.37 o 
   2   8   4        0.43        0.36      0.75 o 
   3   8   4       14.49        8.51      1.34 o 
   4   8   4      184.51      172.95      4.18 o 
   5   8   4      123.41      113.21      3.38 o 
   6   8   4      252.47      244.87      5.55 o 
   7   8   4       51.02       51.93      3.24 o 
   8   8   4       94.35      101.00      3.87 o 
   9   8   4       13.67       16.55      3.15 o 
  -8   9   4        1.57       -1.44      1.57 o 
  -7   9   4       57.19       59.60      5.91 o 
  -6   9   4       14.59       16.98      2.13 o 
  -5   9   4        0.04       -0.23      1.26 o 
  -4   9   4       49.83       52.15      2.95 o 
  -3   9   4       37.32       38.97      2.08 o 
  -2   9   4        5.51        3.79      1.33 o 
  -1   9   4       48.11       44.95      2.07 o 
   0   9   4        0.54        0.32      0.82 o 
   1   9   4       13.49       14.84      1.28 o 
   2   9   4        0.12        0.14      0.88 o 
   3   9   4       18.25       18.63      2.76 o 
   4   9   4       56.69       53.93      2.87 o 
   5   9   4        0.04        0.88      1.16 o 
   6   9   4       76.69       89.31      3.31 o 
   7   9   4       26.35       32.04      2.35 o 
   8   9   4        2.83        3.94      2.36 o 
  -7  10   4       10.66        9.06      2.23 o 
  -6  10   4       35.14       34.95      3.02 o 
  -5  10   4        8.15        3.74      1.84 o 
  -4  10   4      136.26      131.82      4.73 o 
  -3  10   4       14.52       14.66      3.02 o 
  -2  10   4      295.95      307.53      7.89 o 
  -1  10   4        2.59        1.82      1.38 o 
   0  10   4       12.19       15.00      2.11 o 
   1  10   4        9.85        9.90      1.21 o 
   2  10   4       98.66       89.57      3.16 o 
   3  10   4        4.66        4.84      1.57 o 
   4  10   4      101.05       95.84      4.33 o 
   5  10   4        9.38        5.94      1.39 o 
   6  10   4       55.29       60.79      3.12 o 
   7  10   4        5.58        3.68      2.36 o 
  -5  11   4        8.90       10.65      2.04 o 
  -4  11   4       16.54       12.84      3.15 o 
  -3  11   4        4.39        3.51      1.57 o 
  -2  11   4       16.32       13.63      2.13 o 
  -1  11   4       10.79       11.16      1.94 o 
   0  11   4        0.02       -0.07      1.38 o 
   1  11   4        0.02        1.05      2.10 o 
   2  11   4       22.85       26.00      2.41 o 
   3  11   4       27.16       30.08      2.77 o 
   4  11   4       67.51       76.70      4.09 o 
   5  11   4       22.89       23.64      3.41 o 
  -2  12   4        8.38       16.55      3.41 o 
  -1  12   4        1.43        0.53      2.36 o 
 -13   1   5        0.05        1.02      1.25 o 
 -12   1   5       45.13       43.49      2.23 o 
 -11   1   5       12.99       13.40      1.42 o 
 -10   1   5      143.81      143.67      3.38 o 
  -9   1   5      131.60      137.81      3.50 o 
  -8   1   5      163.58      170.68      2.94 o 
  -7   1   5        0.02        0.56      0.52 o 
  -6   1   5      250.18      252.50      4.22 o 
  -5   1   5      393.60      428.37      5.13 o 
  -4   1   5     1466.02     1390.93     16.96 o 
  -3   1   5      537.98      580.66      6.05 o 
  -2   1   5        0.24        1.16      0.52 o 
  -1   1   5     3670.31     3711.41     51.04 o 
   0   1   5      175.84      173.13      2.81 o 
   1   1   5     7583.09     7059.15    436.66 o 
   2   1   5       54.44       65.04      1.61 o 
   3   1   5     1374.00     1451.38     20.65 o 
   4   1   5       92.21      101.43      2.97 o 
   5   1   5       13.75       13.79      4.86 o 
   6   1   5       91.76       91.79      3.34 o 
   7   1   5      156.34      145.38      4.36 o 
   8   1   5       58.64       51.95      2.69 o 
   9   1   5       42.61       31.30      4.73 o 
  10   1   5        3.68        5.52      1.67 o 
  11   1   5        0.03       -0.90      1.84 o 
 -13   2   5        0.13       -1.46      1.64 o 
 -12   2   5        1.47       -0.40      1.05 o 
 -11   2   5       37.99       34.33      1.98 o 
 -10   2   5       99.53       83.58      2.58 o 
  -9   2   5       52.86       58.49      1.79 o 
  -8   2   5      619.97      604.93      7.71 o 
  -7   2   5       13.62       11.50      1.24 o 
  -6   2   5       80.93       76.53      1.93 o 
  -5   2   5      116.07      111.61      1.93 o 
  -4   2   5        7.95        9.74      0.51 o 
  -3   2   5      643.26      680.79      7.07 o 
  -2   2   5       84.62       85.68      1.69 o 
  -1   2   5      236.98      129.59      3.94 o 
   0   2   5      209.00      198.71      4.99 o 
   1   2   5     2764.41     2843.44     39.23 o 
   2   2   5     1249.23     1274.59     15.72 o 
   3   2   5       45.73       32.30      1.42 o 
   4   2   5      257.34      258.14      4.04 o 
   5   2   5     1245.85     1196.22     15.24 o 
   6   2   5      114.62      117.83      2.62 o 
   7   2   5      103.51      100.18      2.46 o 
   8   2   5        1.94        0.65      0.82 o 
   9   2   5       16.51       16.76      2.04 o 
  10   2   5       39.74       51.59      5.38 o 
  11   2   5       32.51       41.47      3.25 o 
 -12   3   5        0.11       -0.46      1.57 o 
 -11   3   5        4.73        5.62      1.20 o 
 -10   3   5        6.39        5.89      1.18 o 
  -9   3   5      234.23      248.49      4.09 o 
  -8   3   5        0.68        1.28      0.76 o 
  -7   3   5        2.40        2.98      0.65 o 
  -6   3   5      644.49      621.75      7.65 o 
  -5   3   5      155.98      155.70      2.49 o 
  -4   3   5     1492.39     1430.31     15.98 o 
  -3   3   5     1078.04     1084.28     12.19 o 
  -2   3   5      181.42      208.92      3.10 o 
  -1   3   5      152.45      165.07      2.85 o 
   0   3   5      124.92      119.35      1.98 o 
   1   3   5     2062.93     1989.31     24.05 o 
   2   3   5       24.65       19.52      0.88 o 
   3   3   5      673.61      687.58      9.04 o 
   4   3   5      315.28      311.26      5.36 o 
   5   3   5       26.71       35.78      2.09 o 
   6   3   5      240.74      233.38      4.04 o 
   7   3   5       43.85       43.96      1.77 o 
   8   3   5       76.05       86.06      2.88 o 
   9   3   5      131.27      132.11      3.79 o 
  10   3   5       99.22      107.40      4.36 o 
  11   3   5       22.99       22.84      3.81 o 
 -12   4   5       12.14       15.97      2.46 o 
 -11   4   5       29.94       27.48      2.77 o 
 -10   4   5      114.73      113.06      3.54 o 
  -9   4   5       52.03       55.55      1.88 o 
  -8   4   5      499.21      531.53      7.08 o 
  -7   4   5        4.86        2.74      0.70 o 
  -6   4   5       82.91       80.79      2.49 o 
  -5   4   5     1794.00     1762.17     19.68 o 
  -4   4   5      761.44      768.95      9.02 o 
  -3   4   5     1144.23     1092.89     12.34 o 
  -2   4   5     2254.09     2248.30     27.20 o 
  -1   4   5      132.11      125.80      1.91 o 
   0   4   5     7725.61     7701.08     94.17 o 
   1   4   5      381.19      405.32      5.58 o 
   2   4   5     2306.19     2363.65     35.09 o 
   3   4   5      404.78      405.80      5.84 o 
   4   4   5       11.18       11.94      1.71 o 
   5   4   5     1073.45     1100.77     14.28 o 
   6   4   5        3.54        6.78      0.95 o 
   7   4   5        0.49        0.88      0.95 o 
   8   4   5       28.12       18.88      1.71 o 
   9   4   5       31.27       39.20      2.37 o 
  10   4   5       42.05       39.09      2.47 o 
  11   4   5        2.98        3.15      2.63 o 
 -11   5   5        3.35        3.80      1.83 o 
 -10   5   5       22.17       23.47      2.03 o 
  -9   5   5      225.76      210.20      4.99 o 
  -8   5   5        8.49        8.68      1.10 o 
  -7   5   5       81.79       78.56      2.26 o 
  -6   5   5       38.78       37.77      2.27 o 
  -5   5   5        1.38        1.85      0.60 o 
  -4   5   5      155.55      163.20      2.64 o 
  -3   5   5      511.08      505.36      6.10 o 
  -2   5   5      118.63      107.79      2.84 o 
  -1   5   5      214.55      204.47      2.88 o 
   0   5   5       60.47       68.32      1.41 o 
   1   5   5       47.66       47.95      1.39 o 
   2   5   5       40.21       42.07      1.36 o 
   3   5   5      346.55      354.88      5.35 o 
   4   5   5      725.22      718.40      9.76 o 
   5   5   5       11.51       12.12      1.07 o 
   6   5   5       92.04       88.93      2.96 o 
   7   5   5       97.28       97.94      3.12 o 
   8   5   5       36.66       31.56      2.07 o 
   9   5   5        7.82        7.94      1.46 o 
  10   5   5        1.56        1.82      1.29 o 
 -11   6   5       51.77       58.36      2.92 o 
 -10   6   5        0.06        0.40      1.19 o 
  -9   6   5        5.61        5.51      1.35 o 
  -8   6   5       13.53       12.52      1.46 o 
  -7   6   5        1.66        1.07      0.98 o 
  -6   6   5      342.36      333.97      7.40 o 
  -5   6   5      278.61      284.54      4.68 o 
  -4   6   5      438.88      459.48      6.69 o 
  -3   6   5       63.41       59.92      2.11 o 
  -2   6   5     2801.00     2811.90     30.59 o 
  -1   6   5     1242.26     1250.51     14.06 o 
   0   6   5      194.02      193.47      3.97 o 
   1   6   5        0.02        0.74      0.61 o 
   2   6   5        1.27        2.28      1.40 o 
   3   6   5       58.27       55.95      2.12 o 
   4   6   5       58.60       55.02      1.86 o 
   5   6   5       12.07        7.96      0.98 o 
   6   6   5        6.05        5.16      1.14 o 
   7   6   5        0.44       -0.11      1.20 o 
   8   6   5        0.01        0.44      1.32 o 
   9   6   5       17.13       19.29      1.97 o 
  10   6   5        2.99        1.82      1.76 o 
 -11   7   5       10.92       14.97      3.15 o 
 -10   7   5        6.15        6.29      1.53 o 
  -9   7   5       19.69       21.20      1.92 o 
  -8   7   5       42.20       38.78      2.56 o 
  -7   7   5       21.92       15.00      1.56 o 
  -6   7   5        4.02        4.69      1.16 o 
  -5   7   5      366.80      376.89      7.03 o 
  -4   7   5       42.07       47.49      2.07 o 
  -3   7   5      486.43      487.25      8.18 o 
  -2   7   5       12.08        9.38      1.63 o 
  -1   7   5     1525.33     1519.56     19.06 o 
   0   7   5       54.98       58.93      1.79 o 
   1   7   5      595.18      597.11      8.31 o 
   2   7   5       21.73       24.87      1.33 o 
   3   7   5      125.15      124.38      3.79 o 
   4   7   5      301.47      303.31      5.11 o 
   5   7   5       16.02       14.55      1.50 o 
   6   7   5       18.90       19.24      1.71 o 
   7   7   5       20.90       21.93      1.91 o 
   8   7   5       78.00       80.17      3.12 o 
   9   7   5       10.14        9.70      1.67 o 
 -10   8   5        6.43        5.29      1.94 o 
  -9   8   5        8.86        9.04      1.75 o 
  -8   8   5        3.08        1.87      3.28 o 
  -7   8   5       68.15       65.26      3.51 o 
  -6   8   5       40.13       42.49      5.52 o 
  -5   8   5       11.08        8.54      1.67 o 
  -4   8   5       22.80       25.21      5.52 o 
  -3   8   5        8.22        6.04      1.49 o 
  -2   8   5       67.44       70.27      2.63 o 
  -1   8   5      254.85      256.11      4.32 o 
   0   8   5       39.68       36.22      1.57 o 
   1   8   5       25.52       23.04      1.33 o 
   2   8   5        9.15       10.17      1.04 o 
   3   8   5        0.24        0.70      1.00 o 
   4   8   5       97.67       95.92      3.33 o 
   5   8   5       24.93       23.11      1.85 o 
   6   8   5        0.73        0.13      1.11 o 
   7   8   5       87.41       82.69      3.13 o 
   8   8   5        3.33        4.44      1.39 o 
  -8   9   5       17.08       18.73      2.41 o 
  -7   9   5       62.87       61.77      3.81 o 
  -6   9   5       67.97       74.63      3.62 o 
  -5   9   5        0.07       -0.56      1.44 o 
  -4   9   5       90.53       92.40      3.80 o 
  -3   9   5      465.41      462.60     10.40 o 
  -2   9   5      299.70      298.16      7.52 o 
  -1   9   5      397.56      402.44      9.20 o 
   0   9   5       17.88       18.10      1.56 o 
   1   9   5      212.53      225.03      4.19 o 
   2   9   5      199.23      205.69      4.82 o 
   3   9   5      348.23      366.03      8.52 o 
   4   9   5      137.15      144.38      3.97 o 
   5   9   5       44.85       44.29      2.89 o 
   6   9   5       24.55       26.45      2.06 o 
   7   9   5       15.12       15.70      1.85 o 
  -7  10   5       37.30       38.33      4.73 o 
  -6  10   5       90.06       93.91      4.36 o 
  -5  10   5       40.72       38.17      2.97 o 
  -4  10   5       61.75       62.54      3.33 o 
  -3  10   5       39.59       32.90      2.69 o 
  -2  10   5       60.46       57.66      3.41 o 
  -1  10   5        6.17        3.81      1.49 o 
   0  10   5       23.55       22.73      2.23 o 
   1  10   5        7.38        7.74      2.44 o 
   2  10   5       57.88       59.81      2.68 o 
   3  10   5        0.08       -0.64      1.71 o 
   4  10   5       50.08       52.69      3.33 o 
   5  10   5        2.36        1.02      1.26 o 
   6  10   5        7.30        7.88      2.36 o 
  -5  11   5        4.64       -1.58      2.36 o 
  -4  11   5        0.69       -0.13      1.49 o 
  -3  11   5        8.28        7.54      1.83 o 
  -2  11   5       44.18       49.08      3.25 o 
  -1  11   5        0.23        1.97      2.23 o 
   0  11   5      108.03      112.69      4.46 o 
   1  11   5        6.63        6.79      1.76 o 
   2  11   5       20.06       19.64      2.32 o 
   3  11   5        9.14        7.98      1.94 o 
   4  11   5        8.24        5.25      2.63 o 
  -1  12   5        0.34       -1.05      2.36 o 
 -13   0   6        5.82        9.98      3.68 o 
 -12   0   6       67.67       77.10      3.84 o 
 -11   0   6       95.73       88.97      3.85 o 
 -10   0   6      192.49      163.87      5.23 o 
  -9   0   6     1167.44     1141.62     24.47 o 
  -8   0   6       58.94       50.80      3.94 o 
  -7   0   6      847.37      852.19     12.86 o 
  -6   0   6      452.84      467.11      7.44 o 
  -5   0   6      535.82      559.39     11.22 o 
  -4   0   6     4233.23     4431.92     61.40 o 
  -3   0   6      132.50      126.67      2.37 o 
  -2   0   6      460.83      526.20     10.26 o 
  -1   0   6     5591.40     5660.28    134.21 o 
   0   0   6     2099.23     2234.64     37.89 o 
   1   0   6     2983.53     2994.88     50.63 o 
   2   0   6       77.04       79.60      3.15 o 
   3   0   6     1664.19     1631.61     40.10 o 
   4   0   6     3007.62     2945.56     71.42 o 
   5   0   6     1631.89     1659.57     41.38 o 
   6   0   6     2668.74     2644.32     64.94 o 
   7   0   6       61.32       59.89      3.94 o 
   8   0   6       38.05       34.41      3.41 o 
   9   0   6       61.03       59.89      4.47 o 
  10   0   6        3.01        0.26      2.10 o 
  11   0   6       21.80       28.89      3.94 o 
 -13   1   6       76.59       94.04      4.48 o 
 -12   1   6        0.05       -0.03      1.29 o 
 -11   1   6       28.81       32.26      1.87 o 
 -10   1   6      159.51      162.37      3.65 o 
  -9   1   6       18.69       18.21      1.40 o 
  -8   1   6       71.70       80.48      2.46 o 
  -7   1   6      603.29      622.53      9.32 o 
  -6   1   6     1171.50     1136.51     12.72 o 
  -5   1   6     1291.44     1342.76     16.61 o 
  -4   1   6      421.68      406.56      5.39 o 
  -3   1   6     5330.77     5489.26     54.33 o 
  -2   1   6        0.37        2.21      0.34 o 
  -1   1   6      270.58      295.42      4.64 o 
   0   1   6      876.96      864.07     15.07 o 
   1   1   6        4.56        1.58      0.38 o 
   2   1   6      594.31      518.34      7.90 o 
   3   1   6        7.70        4.58      0.72 o 
   4   1   6       88.97       87.32      2.32 o 
   5   1   6      656.01      649.13     12.46 o 
   6   1   6       85.85       86.10      4.20 o 
   7   1   6        0.52        1.58      1.71 o 
   8   1   6       38.45       37.75      2.02 o 
   9   1   6        2.32        2.10      1.11 o 
  10   1   6      138.00      134.49      4.83 o 
  11   1   6       23.06       28.83      2.76 o 
 -13   2   6        0.21       -1.71      1.71 o 
 -12   2   6        4.45        1.51      1.35 o 
 -11   2   6        2.60        0.64      1.16 o 
 -10   2   6      193.40      186.10      3.94 o 
  -9   2   6       25.13       25.30      1.53 o 
  -8   2   6       53.47       55.70      2.76 o 
  -7   2   6      289.77      283.54      4.10 o 
  -6   2   6       99.94      102.47      1.97 o 
  -5   2   6      699.66      682.37      9.15 o 
  -4   2   6     1294.72     1289.11     13.06 o 
  -3   2   6        9.97       11.86      0.50 o 
  -2   2   6      104.92      112.91      2.35 o 
  -1   2   6      922.52      951.72     23.97 o 
   0   2   6      151.52      193.41      5.39 o 
   1   2   6     2010.12     1952.65     27.20 o 
   2   2   6     2107.85     2073.38     25.16 o 
   3   2   6      181.16      172.40      3.38 o 
   4   2   6        0.15        0.42      0.48 o 
   5   2   6       43.84       49.49      1.67 o 
   6   2   6      200.80      193.51      4.14 o 
   7   2   6       36.88       43.34      2.97 o 
   8   2   6       15.33       17.41      1.65 o 
   9   2   6       36.66       26.51      2.50 o 
  10   2   6        1.82        0.96      1.57 o 
  11   2   6       32.35       24.54      2.69 o 
 -12   3   6        1.28        0.82      1.64 o 
 -11   3   6       57.73       52.01      2.70 o 
 -10   3   6      117.67      115.48      4.85 o 
  -9   3   6      172.33      154.27      3.47 o 
  -8   3   6      449.29      466.08      6.29 o 
  -7   3   6        8.71        8.40      0.81 o 
  -6   3   6      208.62      206.90      3.14 o 
  -5   3   6      788.63      793.26     10.61 o 
  -4   3   6      293.46      286.45      3.37 o 
  -3   3   6        3.73        0.26      0.31 o 
  -2   3   6       19.13       19.42      0.75 o 
  -1   3   6     4335.07     4679.83     78.49 o 
   0   3   6      750.47      765.00      9.67 o 
   1   3   6      605.90      644.30      8.35 o 
   2   3   6       61.42       61.14      2.86 o 
   3   3   6      371.55      348.47      5.58 o 
   4   3   6      856.01      852.89     12.86 o 
   5   3   6     1671.28     1623.23     20.42 o 
   6   3   6      102.32      101.16      2.52 o 
   7   3   6       34.74       28.07      2.05 o 
   8   3   6        1.91        2.46      1.11 o 
   9   3   6       73.35       73.47      3.53 o 
  10   3   6        5.98        7.09      1.86 o 
  11   3   6        0.37       -1.05      2.10 o 
 -12   4   6        4.64        5.74      1.89 o 
 -11   4   6       14.23       18.34      2.39 o 
 -10   4   6       36.10       36.29      2.26 o 
  -9   4   6       20.67       21.42      1.57 o 
  -8   4   6      187.27      188.06      3.82 o 
  -7   4   6       39.39       39.35      1.66 o 
  -6   4   6       53.72       50.67      1.68 o 
  -5   4   6      164.50      168.98      2.76 o 
  -4   4   6      902.45      917.50     12.07 o 
  -3   4   6      185.65      186.00      3.02 o 
  -2   4   6       58.00       64.78      2.12 o 
  -1   4   6     1097.44     1132.16     12.66 o 
   0   4   6     1031.29     1075.48     13.42 o 
   1   4   6      276.82      313.16      4.55 o 
   2   4   6        1.05        3.22      0.61 o 
   3   4   6       19.04       11.14      0.87 o 
   4   4   6        0.06       -0.33      0.74 o 
   5   4   6       60.04       54.96      1.80 o 
   6   4   6       61.14       69.36      2.10 o 
   7   4   6        0.97        0.28      0.91 o 
   8   4   6      244.03      250.22      5.46 o 
   9   4   6        3.92        4.50      1.31 o 
  10   4   6        6.80        5.38      1.67 o 
 -12   5   6       47.29       46.23      4.73 o 
 -11   5   6       11.79        7.42      2.36 o 
 -10   5   6      140.60      142.53      5.54 o 
  -9   5   6       16.45       14.47      1.91 o 
  -8   5   6      239.46      242.02      5.34 o 
  -7   5   6      338.97      321.19      6.31 o 
  -6   5   6       92.65       84.91      4.27 o 
  -5   5   6      241.75      240.02      4.13 o 
  -4   5   6       29.42       29.17      1.16 o 
  -3   5   6      716.58      295.41     46.16 o 
  -2   5   6       16.23       17.10      0.87 o 
  -1   5   6      253.35      243.81      3.33 o 
   0   5   6        8.45        8.24      0.61 o 
   1   5   6     2704.20     2699.09     32.69 o 
   2   5   6        0.55        2.28      0.69 o 
   3   5   6     2930.72     2992.41     36.39 o 
   4   5   6        0.78       -0.21      0.71 o 
   5   5   6       68.28       70.13      2.06 o 
   6   5   6       44.32       41.26      1.80 o 
   7   5   6        4.79        7.82      1.31 o 
   8   5   6       76.28       85.76      3.08 o 
   9   5   6       19.05       21.05      1.97 o 
  10   5   6       17.10       21.03      2.02 o 
 -11   6   6        0.00       -0.18      1.64 o 
 -10   6   6        3.47        2.26      2.25 o 
  -9   6   6        2.57        2.94      1.31 o 
  -8   6   6       57.74       54.99      5.55 o 
  -7   6   6        0.04       -0.88      0.88 o 
  -6   6   6       16.79       15.43      1.46 o 
  -5   6   6        0.77        0.07      0.85 o 
  -4   6   6        1.21        1.53      0.98 o 
  -3   6   6        1.98        2.44      1.32 o 
  -2   6   6      285.89      274.81      3.81 o 
  -1   6   6      292.13      288.79      3.93 o 
   0   6   6      259.63      252.94      4.94 o 
   1   6   6      636.66      613.64      8.41 o 
   2   6   6       10.58       11.08      0.98 o 
   3   6   6      139.14      147.00      3.11 o 
   4   6   6       91.90      100.99      2.45 o 
   5   6   6       18.18       24.43      1.44 o 
   6   6   6       13.20       10.77      1.41 o 
   7   6   6        1.88        3.54      1.26 o 
   8   6   6       43.11       46.59      2.54 o 
   9   6   6        9.09        6.61      1.55 o 
 -11   7   6        6.75        3.15      2.63 o 
 -10   7   6        7.69        8.66      1.65 o 
  -9   7   6       16.17       16.59      1.85 o 
  -8   7   6       21.59       26.18      2.01 o 
  -7   7   6       32.46       30.74      2.07 o 
  -6   7   6       24.83       19.76      1.65 o 
  -5   7   6        0.48        1.22      1.00 o 
  -4   7   6       20.12       18.69      1.52 o 
  -3   7   6       42.30       46.35      3.02 o 
  -2   7   6       49.61       47.27      2.50 o 
  -1   7   6      342.71      342.42      5.24 o 
   0   7   6      635.31      621.76      8.53 o 
   1   7   6       50.47       51.37      2.23 o 
   2   7   6      309.53      303.58      4.95 o 
   3   7   6       45.01       40.07      1.62 o 
   4   7   6       90.64       92.63      2.65 o 
   5   7   6       68.51       63.79      2.51 o 
   6   7   6      109.38      113.47      3.47 o 
   7   7   6       66.12       68.57      2.86 o 
   8   7   6        0.27       -0.18      1.21 o 
   9   7   6       16.27       16.81      3.15 o 
  -9   8   6      163.37      179.24      6.03 o 
  -8   8   6       75.46       85.31      3.89 o 
  -7   8   6      123.63      123.70      4.63 o 
  -6   8   6      161.85      161.82      5.19 o 
  -5   8   6        0.52       -0.14      1.20 o 
  -4   8   6      423.71      436.49      9.84 o 
  -3   8   6        0.94        1.97      1.30 o 
  -2   8   6      165.68      157.22      4.82 o 
  -1   8   6       25.84       24.66      3.28 o 
   0   8   6      343.62      325.39      7.08 o 
   1   8   6      161.50      157.80      3.94 o 
   2   8   6     1251.00     1235.21     16.15 o 
   3   8   6       18.84       15.95      1.36 o 
   4   8   6      394.61      429.43      6.89 o 
   5   8   6        1.02        0.80      1.16 o 
   6   8   6       23.04       20.31      1.85 o 
   7   8   6       24.68       26.47      2.11 o 
   8   8   6        7.26        7.62      2.63 o 
  -8   9   6        0.00       -0.53      1.67 o 
  -7   9   6       13.43       11.10      2.13 o 
  -6   9   6       10.71        9.51      1.94 o 
  -5   9   6        1.90        0.00      1.49 o 
  -4   9   6       12.46       12.39      4.46 o 
  -3   9   6        3.70        9.57      1.76 o 
  -2   9   6       50.33       49.07      2.87 o 
  -1   9   6        2.72        1.97      1.49 o 
   0   9   6      205.92      213.43      4.85 o 
   1   9   6       16.75       14.86      1.61 o 
   2   9   6        0.51       -0.70      1.06 o 
   3   9   6       22.15       22.33      2.39 o 
   4   9   6      131.04      131.31      4.92 o 
   5   9   6        0.14       -0.92      1.30 o 
   6   9   6       11.49        8.13      2.50 o 
  -6  10   6       57.40       64.47      3.70 o 
  -5  10   6       91.09      104.71      4.45 o 
  -4  10   6       10.45        9.69      2.63 o 
  -3  10   6        0.53       -0.41      2.89 o 
  -2  10   6        2.64        2.89      1.49 o 
  -1  10   6       11.95       14.30      2.10 o 
   0  10   6       22.48       17.09      2.04 o 
   1  10   6        1.59        3.76      1.21 o 
   2  10   6       20.50       19.30      1.81 o 
   3  10   6        1.39        4.46      2.36 o 
   4  10   6        2.39        0.56      1.71 o 
   5  10   6        9.53       12.51      2.23 o 
  -4  11   6        0.10        0.94      2.10 o 
  -3  11   6        2.33        0.49      1.57 o 
  -2  11   6        5.23        3.94      2.36 o 
  -1  11   6       28.65       26.71      3.41 o 
   0  11   6        2.53        3.06      1.58 o 
   1  11   6       37.04       37.44      2.97 o 
   2  11   6        0.03       -0.79      2.10 o 
   3  11   6       15.57       15.76      3.41 o 
   0  12   6        0.31        1.05      2.36 o 
 -13   1   7        1.55       -2.63      2.63 o 
 -12   1   7       14.42       18.18      1.97 o 
 -11   1   7        0.05        0.33      1.11 o 
 -10   1   7       18.46       16.50      1.70 o 
  -9   1   7       17.94       19.31      1.52 o 
  -8   1   7      113.41      113.49      2.63 o 
  -7   1   7       47.49       35.46      1.25 o 
  -6   1   7      408.21      417.83      5.88 o 
  -5   1   7     2533.82     2462.44     56.00 o 
  -4   1   7     1676.87     1726.33     19.01 o 
  -3   1   7     6038.75     6285.51     67.17 o 
  -2   1   7      995.72      972.24     14.66 o 
  -1   1   7     3114.77     3151.90     43.37 o 
   0   1   7       27.32       31.16      1.45 o 
   2   1   7      799.05      800.55     11.85 o 
   3   1   7      343.85      372.23      6.22 o 
   4   1   7      662.91      644.89     10.12 o 
   5   1   7      173.35      169.10      4.30 o 
   6   1   7       45.91       41.70      1.87 o 
   7   1   7       84.77       74.31      2.58 o 
   8   1   7       55.92       58.68      2.43 o 
   9   1   7       86.53       80.73      2.99 o 
  10   1   7       32.45       32.04      2.79 o 
 -13   2   7       13.28       11.82      3.68 o 
 -12   2   7       18.36       19.74      3.35 o 
 -11   2   7        1.59        0.98      1.19 o 
 -10   2   7       16.73       18.39      1.81 o 
  -9   2   7        3.76        2.90      1.07 o 
  -8   2   7      118.54      122.38      2.88 o 
  -7   2   7       25.68       24.11      1.11 o 
  -6   2   7       81.48       82.85      1.71 o 
  -5   2   7      832.81      834.27      9.74 o 
  -4   2   7      566.71      544.94      5.89 o 
  -3   2   7      201.31      188.40      5.72 o 
  -2   2   7      800.27      733.54     10.74 o 
  -1   2   7     1241.00     1307.23     22.73 o 
   0   2   7      726.19      762.27     13.30 o 
   1   2   7      213.67      243.25      4.93 o 
   2   2   7     1105.55     1130.71     16.37 o 
   3   2   7       25.83       21.34      1.19 o 
   4   2   7        4.13        6.84      2.17 o 
   5   2   7      476.27      469.29      8.11 o 
   6   2   7       10.29       10.74      1.21 o 
   7   2   7      633.83      650.55     10.78 o 
   8   2   7       19.54       18.46      1.67 o 
   9   2   7       73.41       80.77      3.70 o 
  10   2   7       12.09        9.59      1.86 o 
 -12   3   7        5.07        6.36      1.83 o 
 -11   3   7        2.47        1.57      1.31 o 
 -10   3   7       62.87       71.04      2.98 o 
  -9   3   7      335.63      333.79      5.78 o 
  -8   3   7        0.58        1.69      1.18 o 
  -7   3   7      520.24      510.98      7.56 o 
  -6   3   7        1.16        1.83      0.68 o 
  -5   3   7       38.40       44.15      1.56 o 
  -4   3   7     1102.16     1146.45     13.02 o 
  -3   3   7       22.14       23.35      0.95 o 
  -2   3   7     1056.54     1056.78     15.55 o 
  -1   3   7        0.10        1.24      0.60 o 
   0   3   7      140.30      154.06      2.82 o 
   1   3   7       89.58       94.86      2.12 o 
   2   3   7        0.46        2.03      0.52 o 
   3   3   7        9.28       13.68      0.91 o 
   4   3   7      720.07      711.91      9.63 o 
   5   3   7      182.29      186.59      3.50 o 
   6   3   7      821.87      783.28     10.78 o 
   7   3   7       67.82       67.14      2.52 o 
   8   3   7       27.56       23.10      1.76 o 
   9   3   7       56.93       64.48      3.34 o 
  10   3   7        1.49        2.10      1.67 o 
 -12   4   7        0.18       -0.02      1.58 o 
 -11   4   7        0.01        0.76      1.71 o 
 -10   4   7       17.54       14.89      2.02 o 
  -9   4   7      102.15       95.66      3.83 o 
  -8   4   7      185.65      188.48      4.32 o 
  -7   4   7      176.45      177.15      3.59 o 
  -6   4   7      317.48      319.16      5.21 o 
  -5   4   7     1823.65     1823.59     23.02 o 
  -4   4   7     1718.33     1740.11     21.93 o 
  -3   4   7     1665.51     1681.18     24.29 o 
  -2   4   7     1359.22     1386.73     24.86 o 
  -1   4   7      351.87      351.10      5.67 o 
   0   4   7     3091.94     3038.08     36.54 o 
   1   4   7      522.77      524.45      7.12 o 
   2   4   7      836.61      843.67     11.01 o 
   3   4   7        6.37        5.11      0.71 o 
   4   4   7      102.68       89.52      2.21 o 
   5   4   7       78.15       70.21      2.13 o 
   6   4   7      143.02      136.50      3.05 o 
   7   4   7        1.01        1.17      0.91 o 
   8   4   7      191.57      182.59      4.55 o 
   9   4   7       37.92       37.68      2.95 o 
  10   4   7      105.96       97.40      4.26 o 
 -11   5   7        1.26       -0.63      2.63 o 
 -10   5   7       48.62       52.29      2.79 o 
  -9   5   7      176.73      176.68      4.52 o 
  -8   5   7        4.16        5.00      1.26 o 
  -7   5   7      114.01      119.46      3.37 o 
  -6   5   7        5.75        3.63      0.87 o 
  -5   5   7       57.04       55.92      1.86 o 
  -4   5   7      244.97      236.22      4.04 o 
  -3   5   7       18.81       18.30      1.31 o 
  -2   5   7      309.02      320.34      5.49 o 
  -1   5   7      330.19      336.42      5.05 o 
   0   5   7     1195.98     1237.64     15.53 o 
   1   5   7     1559.34     1580.12     19.66 o 
   2   5   7        8.60       11.91      1.57 o 
   3   5   7        6.21        9.48      1.14 o 
   4   5   7       74.61       76.04      2.13 o 
   5   5   7       75.14       70.85      2.13 o 
   6   5   7      358.70      369.75      7.55 o 
   7   5   7        7.35        6.96      1.39 o 
   8   5   7       20.14       20.55      2.21 o 
   9   5   7       59.34       60.66      2.82 o 
  10   5   7        1.70        1.05      2.10 o 
 -11   6   7       33.93       34.41      3.03 o 
 -10   6   7       22.17       19.89      2.02 o 
  -9   6   7       68.73       75.19      3.20 o 
  -8   6   7      339.23      332.56      6.82 o 
  -7   6   7       96.77       92.11      3.07 o 
  -6   6   7        8.02        7.60      1.42 o 
  -5   6   7       17.08       17.53      1.46 o 
  -4   6   7        0.19        0.19      0.80 o 
  -3   6   7      217.45      219.50      4.55 o 
  -2   6   7      205.47      209.99      3.60 o 
  -1   6   7       24.48       28.12      1.30 o 
   0   6   7        4.51        6.06      1.00 o 
   1   6   7        0.61        0.57      0.61 o 
   2   6   7       24.07       18.13      1.27 o 
   3   6   7       80.70       70.12      2.03 o 
   4   6   7       17.78       15.71      1.73 o 
   5   6   7      348.62      361.39      5.90 o 
   6   6   7      139.73      133.44      3.68 o 
   7   6   7       36.00       32.41      2.20 o 
   8   6   7        0.04        0.30      1.19 o 
   9   6   7        3.28        1.65      1.35 o 
 -11   7   7        9.42        9.98      2.89 o 
 -10   7   7        7.92        5.15      1.59 o 
  -9   7   7        4.38        5.29      1.45 o 
  -8   7   7       13.37        9.59      2.32 o 
  -7   7   7       43.08       35.97      2.17 o 
  -6   7   7       87.68       86.15      3.04 o 
  -5   7   7      297.65      279.53      5.76 o 
  -4   7   7      466.26      421.17      9.29 o 
  -3   7   7        0.07        1.41      1.01 o 
  -2   7   7        0.79        0.21      1.01 o 
  -1   7   7      158.03      151.51      4.26 o 
   0   7   7      193.19      191.88      4.24 o 
   1   7   7      746.77      735.50     12.82 o 
   2   7   7       58.39       56.79      2.32 o 
   3   7   7        7.66        5.09      0.93 o 
   4   7   7      131.52      131.87      3.15 o 
   5   7   7      192.09      175.72      3.76 o 
   6   7   7       13.56       16.05      1.65 o 
   7   7   7       18.27       14.76      2.30 o 
   8   7   7       16.22       18.08      1.96 o 
   9   7   7        5.92        3.41      2.36 o 
  -9   8   7        0.08        1.31      2.50 o 
  -8   8   7        2.91        4.16      1.76 o 
  -7   8   7      103.49      107.57      5.38 o 
  -6   8   7      106.28      104.69      4.18 o 
  -5   8   7       91.64       97.36      3.89 o 
  -4   8   7       24.66       24.35      2.76 o 
  -3   8   7       11.49       12.05      3.15 o 
  -2   8   7       69.54       67.44      3.06 o 
  -1   8   7       36.94       36.20      3.55 o 
   0   8   7        4.16        5.18      1.11 o 
   1   8   7        0.07        0.19      1.00 o 
   2   8   7      137.00      141.19      3.79 o 
   3   8   7        7.23        7.41      1.36 o 
   4   8   7      248.84      254.13      5.66 o 
   5   8   7        3.53        3.45      1.71 o 
   6   8   7        4.20        2.90      1.57 o 
   7   8   7        2.20        2.25      2.10 o 
  -8   9   7       15.95       15.02      2.89 o 
  -7   9   7        9.23       12.62      2.13 o 
  -6   9   7      175.89      168.65      5.56 o 
  -5   9   7        0.06       -0.53      1.58 o 
  -4   9   7       69.48       68.24      3.51 o 
  -3   9   7      496.33      497.63     11.15 o 
  -2   9   7        2.90        5.09      1.76 o 
  -1   9   7      564.04      556.45     11.99 o 
   0   9   7        0.58        0.13      3.02 o 
   1   9   7       68.69       72.99      2.78 o 
   2   9   7        1.72        0.99      1.11 o 
   3   9   7       13.55       19.33      1.87 o 
   4   9   7        0.94        0.77      1.38 o 
   5   9   7       10.64        8.91      1.94 o 
   6   9   7        0.01       -0.13      1.49 o 
  -6  10   7       79.14       81.92      4.18 o 
  -5  10   7        3.51        2.75      1.71 o 
  -4  10   7        0.00        0.29      1.57 o 
  -3  10   7        1.55        0.66      1.49 o 
  -2  10   7       25.52       25.45      4.07 o 
  -1  10   7        3.03        3.55      1.97 o 
   0  10   7       36.28       35.73      2.79 o 
   1  10   7        7.51        3.82      2.10 o 
   2  10   7        2.32        4.27      1.31 o 
   3  10   7       63.97       61.22      3.53 o 
   4  10   7       71.18       69.87      3.80 o 
   5  10   7       27.57       27.84      4.20 o 
  -3  11   7        2.18       -0.37      1.57 o 
  -2  11   7        2.83        0.13      1.49 o 
  -1  11   7        0.91       -0.77      1.45 o 
   0  11   7        0.42        1.58      2.23 o 
   1  11   7       17.35       16.03      2.23 o 
   3  11   7       55.74       58.31      4.99 o 
 -12   0   8       46.63       40.45      4.99 o 
 -11   0   8       51.78       65.66      5.78 o 
 -10   0   8      172.62      181.27      8.67 o 
  -9   0   8      787.61      827.32     24.72 o 
  -8   0   8      290.00      282.24      6.76 o 
  -7   0   8      245.30      255.44      6.06 o 
  -6   0   8      600.21      596.97      9.31 o 
  -5   0   8     2427.45     2475.75     43.18 o 
  -4   0   8     2803.27     2806.76     39.35 o 
  -3   0   8      268.35      264.91      6.83 o 
  -2   0   8      541.45      633.67     11.33 o 
  -1   0   8      310.00      305.46     12.09 o 
   0   0   8     8974.66     8995.09    335.31 o 
   1   0   8     2491.52     2452.67     80.09 o 
   3   0   8      766.33      756.89     19.73 o 
   4   0   8     1700.79     1671.42     41.64 o 
   5   0   8      395.88      384.00     11.56 o 
   6   0   8      309.21      322.43     10.51 o 
   7   0   8       32.43       31.78      3.41 o 
   8   0   8        4.17        0.53      1.84 o 
   9   0   8        8.63        8.93      2.63 o 
  10   0   8        0.00        0.53      1.84 o 
 -12   1   8        5.57        5.14      2.63 o 
 -11   1   8        0.48       -0.51      3.02 o 
 -10   1   8        0.15       -0.26      1.08 o 
  -9   1   8      358.47      354.40      7.02 o 
  -8   1   8      632.41      626.31     13.70 o 
  -7   1   8       58.16       57.84      1.86 o 
  -6   1   8        0.17        0.45      0.81 o 
  -5   1   8      460.87      476.47      5.73 o 
  -4   1   8      982.67      990.18     12.48 o 
  -3   1   8      930.95      959.32     12.12 o 
  -2   1   8       14.60       14.60      0.88 o 
  -1   1   8       36.40       25.47      1.12 o 
   0   1   8     1125.23     1143.22     14.18 o 
   1   1   8      563.87      543.22      9.95 o 
   2   1   8     1549.43     1580.00     27.31 o 
   3   1   8        8.71        7.17      1.16 o 
   4   1   8      274.36      277.80      5.15 o 
   5   1   8     1328.29     1284.80     19.05 o 
   6   1   8      102.29       90.67      3.48 o 
   7   1   8      151.03      140.22      3.69 o 
   8   1   8       11.53       13.29      1.50 o 
   9   1   8       10.54       13.14      1.56 o 
  10   1   8       58.32       63.80      3.43 o 
 -12   2   8       42.53       37.85      4.47 o 
 -11   2   8       35.15       34.99      2.32 o 
 -10   2   8       32.05       29.65      2.09 o 
  -9   2   8       78.13       70.15      2.78 o 
  -8   2   8        1.23        2.70      0.89 o 
  -7   2   8      141.62      144.48      4.63 o 
  -6   2   8        0.06        0.67      0.64 o 
  -5   2   8      533.05      524.40      7.40 o 
  -4   2   8     1845.47     1882.69     20.87 o 
  -3   2   8        1.12        0.80      1.02 o 
  -2   2   8     1026.66     1071.59     20.20 o 
  -1   2   8      139.55      131.59      4.34 o 
   0   2   8      299.11      315.71      6.18 o 
   1   2   8     2043.44     2068.18     35.36 o 
   2   2   8      502.03      504.85      7.93 o 
   3   2   8      645.08      650.21     10.07 o 
   4   2   8      101.42       94.43      2.57 o 
   5   2   8      118.71      113.43      3.03 o 
   6   2   8      207.60      183.08      4.09 o 
   7   2   8        7.33        5.49      1.16 o 
   8   2   8        0.34       -0.25      0.95 o 
   9   2   8       39.87       41.16      2.97 o 
  10   2   8        0.03        0.43      1.58 o 
 -12   3   8       17.61       15.79      1.95 o 
 -11   3   8        5.14        7.37      1.53 o 
 -10   3   8      107.64      116.88      4.02 o 
  -9   3   8       41.07       38.51      2.23 o 
  -8   3   8      549.46      570.45      8.47 o 
  -7   3   8       28.24       29.81      1.49 o 
  -6   3   8       35.58       29.54      1.46 o 
  -5   3   8      232.66      239.29      4.11 o 
  -4   3   8      795.31      758.90      8.98 o 
  -3   3   8       33.67       35.92      1.26 o 
  -2   3   8       22.92       20.86      1.16 o 
  -1   3   8     2929.26     2836.70    114.25 o 
   0   3   8      166.31      170.00      3.53 o 
   1   3   8     1777.16     1786.08     26.00 o 
   2   3   8      918.91      949.85     14.07 o 
   3   3   8      202.58      200.74      3.88 o 
   4   3   8      109.58      114.26      2.91 o 
   5   3   8      106.09      110.67      3.03 o 
   6   3   8      178.37      183.46      4.19 o 
   7   3   8        1.74        5.15      1.16 o 
   8   3   8        0.00       -1.14      1.14 o 
   9   3   8        0.05        0.44      1.38 o 
  10   3   8        4.56        5.56      1.76 o 
 -12   4   8        0.34        0.53      2.10 o 
 -11   4   8       32.09       31.25      4.33 o 
 -10   4   8       81.62       71.72      3.53 o 
  -9   4   8        5.67        2.82      1.07 o 
  -8   4   8        0.16        0.48      0.91 o 
  -7   4   8      118.06      118.66      2.84 o 
  -6   4   8      132.58      136.55      3.00 o 
  -5   4   8       56.40       53.71      1.86 o 
  -4   4   8       25.16       20.93      1.20 o 
  -3   4   8      194.69      208.65      3.44 o 
  -2   4   8      154.89      148.83      4.31 o 
  -1   4   8        8.24       13.13      1.84 o 
   0   4   8       72.57       66.69      2.58 o 
   1   4   8        7.48       12.66      0.85 o 
   2   4   8      643.33      651.12      8.83 o 
   3   4   8      236.30      238.91      5.35 o 
   4   4   8        2.15        3.10      0.85 o 
   5   4   8      174.28      189.39      7.74 o 
   6   4   8       30.33       27.02      1.60 o 
   7   4   8       57.36       62.65      2.57 o 
   8   4   8        5.75        8.29      1.76 o 
   9   4   8       20.28       14.94      2.13 o 
  10   4   8        0.21       -0.79      2.10 o 
 -11   5   8        3.29        5.61      2.89 o 
 -10   5   8      147.74      144.89      4.21 o 
  -9   5   8       84.02       93.24      3.29 o 
  -8   5   8      107.19      115.98      3.46 o 
  -7   5   8      618.08      621.17     10.55 o 
  -6   5   8       94.34       96.57      2.55 o 
  -5   5   8        6.30        8.30      1.56 o 
  -4   5   8       31.10       37.44      1.60 o 
  -3   5   8      300.81      290.43      5.46 o 
  -2   5   8     1504.90     1537.40     22.55 o 
  -1   5   8      136.05      131.30      3.48 o 
   0   5   8      742.23      737.59     11.44 o 
   1   5   8      507.96      485.33      8.09 o 
   2   5   8       96.74       97.48      2.24 o 
   3   5   8      764.77      741.05     10.12 o 
   4   5   8      103.16      107.39      2.58 o 
   5   5   8      330.44      334.31      5.54 o 
   6   5   8       14.09       20.03      1.46 o 
   7   5   8       60.46       63.54      2.62 o 
   8   5   8        4.70        5.15      1.41 o 
   9   5   8        0.03        1.13      1.57 o 
 -11   6   8       13.71       11.44      2.76 o 
 -10   6   8        0.84        0.39      1.26 o 
  -9   6   8        5.23        4.48      1.37 o 
  -8   6   8      106.65      106.02      3.47 o 
  -7   6   8       13.72       13.72      1.65 o 
  -6   6   8      172.76      177.89      4.78 o 
  -5   6   8       35.65       33.02      1.81 o 
  -4   6   8      162.21      164.16      3.83 o 
  -3   6   8       53.74       53.26      2.07 o 
  -2   6   8      678.32      656.75     10.63 o 
  -1   6   8      160.39      175.42      3.31 o 
   0   6   8      268.46      272.52      5.25 o 
   1   6   8      121.45      118.12      3.13 o 
   2   6   8       13.32       10.97      1.31 o 
   3   6   8      127.54      122.87      3.34 o 
   4   6   8       31.48       27.49      1.55 o 
   5   6   8       43.30       47.99      1.92 o 
   6   6   8        6.60        2.72      1.24 o 
   7   6   8       35.96       36.93      2.35 o 
   8   6   8        3.57        2.96      1.29 o 
   9   6   8       60.27       61.72      4.99 o 
 -10   7   8       21.09       22.06      3.16 o 
  -9   7   8        0.06        1.14      1.29 o 
  -8   7   8        8.23       10.41      1.55 o 
  -7   7   8       16.53       13.00      1.61 o 
  -6   7   8        7.61        7.38      1.35 o 
  -5   7   8        5.93        4.84      1.40 o 
  -4   7   8        7.12        7.25      2.76 o 
  -3   7   8       85.16       78.01      3.21 o 
  -2   7   8       40.41       34.31      2.21 o 
  -1   7   8       96.15       88.70      2.67 o 
   0   7   8      394.12      383.39      6.98 o 
   1   7   8        1.40        0.35      0.91 o 
   2   7   8      360.52      353.19      8.27 o 
   3   7   8        0.31       -0.50      1.37 o 
   4   7   8       20.73       26.68      1.97 o 
   5   7   8       12.73       13.60      1.65 o 
   6   7   8       54.16       49.37      6.57 o 
   7   7   8       26.04       25.76      2.77 o 
  -9   8   8      119.21      126.94      5.11 o 
  -8   8   8      101.49       97.23      4.26 o 
  -7   8   8      107.05      114.87      4.55 o 
  -6   8   8       28.07       27.29      4.20 o 
  -5   8   8        4.86        7.89      1.67 o 
  -4   8   8       14.45       13.43      1.83 o 
  -3   8   8      259.75      267.70      6.95 o 
  -2   8   8       39.05       44.11      2.79 o 
  -1   8   8      439.88      437.07     11.70 o 
   0   8   8      131.74      126.53      3.44 o 
   1   8   8       52.71       53.47      2.37 o 
   2   8   8      266.31      263.22      6.97 o 
   3   8   8       78.43       75.48      2.92 o 
   4   8   8      281.66      282.55      6.17 o 
   5   8   8       49.55       60.54      5.52 o 
   6   8   8       84.41       98.22      7.35 o 
  -8   9   8        5.25        4.46      2.63 o 
  -7   9   8       51.91       46.84      3.81 o 
  -6   9   8       14.39       15.35      2.32 o 
  -5   9   8      133.45      133.71      7.22 o 
  -4   9   8       22.27       17.10      2.13 o 
  -3   9   8      259.41      253.14      7.05 o 
  -2   9   8        0.91       -0.08      1.57 o 
  -1   9   8       12.95       13.13      2.04 o 
   0   9   8       15.47       13.13      1.94 o 
   1   9   8       57.02       52.25      2.47 o 
   2   9   8       70.09       66.57      3.43 o 
   3   9   8       14.67       14.47      1.67 o 
   4   9   8       22.33       24.56      2.60 o 
   5   9   8        1.86        2.81      1.76 o 
  -6  10   8        0.67        2.10      2.10 o 
  -5  10   8        0.52       -0.79      1.49 o 
  -4  10   8       17.39       12.89      2.13 o 
  -3  10   8        1.88        2.54      1.64 o 
  -2  10   8       62.65       62.07      3.40 o 
  -1  10   8       17.37       14.71      2.13 o 
   0  10   8       45.36       50.53      3.68 o 
   1  10   8       72.56       78.84      3.71 o 
   2  10   8       46.46       56.05      3.94 o 
   3  10   8        9.90       12.25      2.04 o 
   4  10   8        0.02        1.05      2.36 o 
  -2  11   8        1.19        0.79      2.36 o 
  -1  11   8       40.54       46.00      3.43 o 
   0  11   8        8.27        8.12      1.94 o 
   1  11   8       69.84       76.70      5.78 o 
 -12   1   9        6.36        7.98      2.21 o 
 -11   1   9        2.81        0.68      1.76 o 
 -10   1   9       84.01       78.43      4.07 o 
  -9   1   9        0.27        1.76      1.57 o 
  -8   1   9      628.05      599.70     13.29 o 
  -7   1   9        0.03        0.55      0.66 o 
  -6   1   9      855.40      846.23     12.76 o 
  -5   1   9       51.49       49.40      1.50 o 
  -4   1   9      659.93      658.85     10.19 o 
  -3   1   9      267.43      260.61      5.57 o 
  -2   1   9        6.20        6.36      0.70 o 
  -1   1   9      528.44      537.62      8.28 o 
   0   1   9      112.78      121.04      2.14 o 
   1   1   9      233.51      232.96      4.11 o 
   2   1   9       60.41       49.62      1.94 o 
   3   1   9       95.77       88.11      4.43 o 
   4   1   9      116.88      111.10      2.82 o 
   5   1   9      195.78      191.66      4.19 o 
   6   1   9        0.42        3.10      2.34 o 
   7   1   9       10.47        9.47      1.36 o 
   8   1   9        0.07       -0.84      1.00 o 
   9   1   9        1.38        1.44      1.16 o 
  10   1   9        4.08        8.65      1.94 o 
 -12   2   9       19.69       16.70      4.99 o 
 -11   2   9        0.00       -0.23      2.10 o 
 -10   2   9       46.06       41.12      3.25 o 
  -9   2   9       37.78       40.83      2.26 o 
  -8   2   9      310.80      310.11      6.21 o 
  -7   2   9      120.97      125.43      2.83 o 
  -6   2   9      104.08      112.79      2.54 o 
  -5   2   9       24.01       18.52      1.11 o 
  -4   2   9       64.99       66.22      1.66 o 
  -3   2   9     1146.92     1168.77     14.76 o 
  -2   2   9        5.91        8.54      0.80 o 
  -1   2   9       91.88       83.01      2.23 o 
   0   2   9       60.93       69.35      3.15 o 
   1   2   9     1068.74     1085.00     19.07 o 
   2   2   9      585.84      569.36      8.93 o 
   3   2   9      931.39      939.47     14.17 o 
   4   2   9      492.78      483.00      8.03 o 
   5   2   9      362.39      364.26      6.62 o 
   6   2   9      129.41      124.19      3.70 o 
   7   2   9       58.44       57.03      2.42 o 
   8   2   9       12.10       15.88      1.95 o 
   9   2   9        1.71        0.68      1.52 o 
  10   2   9       65.16       70.30      3.70 o 
 -12   3   9       21.12       17.33      3.94 o 
 -11   3   9        7.08        5.78      2.04 o 
 -10   3   9       60.46       60.85      5.59 o 
  -9   3   9       16.63       16.69      1.70 o 
  -8   3   9      200.36      205.95      4.40 o 
  -7   3   9      155.99      160.27      3.32 o 
  -6   3   9       10.51       12.52      1.59 o 
  -5   3   9       44.43       46.19      1.67 o 
  -4   3   9      245.11      258.20      4.31 o 
  -3   3   9       10.19       11.77      1.36 o 
  -2   3   9        0.05       -0.54      0.54 o 
  -1   3   9      827.92      828.09     28.15 o 
   1   3   9     2030.05     2006.34     47.61 o 
   2   3   9      221.31      212.82      5.08 o 
   3   3   9       89.35       89.05      2.35 o 
   4   3   9       84.43       72.57      2.37 o 
   5   3   9      166.37      167.43      3.83 o 
   6   3   9      428.60      421.82      7.68 o 
   7   3   9       66.48       71.55      2.72 o 
   8   3   9       65.20       65.33      2.72 o 
   9   3   9       56.42       57.40      3.14 o 
  10   3   9       10.10       12.08      2.89 o 
 -11   4   9        2.82        0.63      1.51 o 
 -10   4   9       10.33       12.00      2.23 o 
  -9   4   9      501.84      520.19      8.21 o 
  -8   4   9       36.05       41.56      1.93 o 
  -7   4   9      341.57      341.21      5.72 o 
  -6   4   9      232.71      229.70      4.21 o 
  -5   4   9      518.92      525.92      7.77 o 
  -4   4   9     1797.34     1785.20     22.65 o 
  -3   4   9     1588.25     1538.10     19.31 o 
  -2   4   9     1055.65     1035.55     15.64 o 
  -1   4   9        0.69       -0.47      0.82 o 
   0   4   9      318.57      313.69      6.87 o 
   1   4   9      446.45      429.47     12.22 o 
   2   4   9       19.52       19.52      1.67 o 
   3   4   9       21.72       19.18      1.86 o 
   4   4   9      472.28      473.09      8.08 o 
   5   4   9       61.36       59.48      3.07 o 
   6   4   9      117.48      114.76      3.27 o 
   7   4   9       29.02       24.16      1.81 o 
   8   4   9       31.92       30.61      2.50 o 
   9   4   9       12.24       15.27      2.21 o 
 -11   5   9       15.31       12.54      2.21 o 
 -10   5   9        4.63        2.54      1.64 o 
  -9   5   9       98.83      101.77      3.41 o 
  -8   5   9        4.27        3.90      1.26 o 
  -7   5   9      144.79      148.00      3.85 o 
  -6   5   9       82.71       84.55      2.42 o 
  -5   5   9      122.24      119.35      2.81 o 
  -4   5   9      473.68      464.39      6.99 o 
  -3   5   9      127.27      128.50      3.23 o 
  -2   5   9      799.89      751.29     11.89 o 
  -1   5   9       27.72       27.04      1.56 o 
   0   5   9      120.10      115.83      3.62 o 
   1   5   9      423.84      392.75     13.01 o 
   2   5   9       85.44       88.19      2.68 o 
   3   5   9      221.57      205.00      4.55 o 
   4   5   9        9.96       12.27      1.41 o 
   5   5   9       12.21       16.41      1.61 o 
   6   5   9      134.44      152.32      5.78 o 
   7   5   9        0.00       -0.66      1.30 o 
   8   5   9       33.34       43.40      2.95 o 
 -11   6   9       19.34       22.06      3.41 o 
 -10   6   9        0.02       -0.63      1.24 o 
  -9   6   9        8.16        7.91      1.50 o 
  -8   6   9      134.65      130.71      3.87 o 
  -7   6   9       34.46       34.90      2.22 o 
  -6   6   9      204.64      200.72      4.74 o 
  -5   6   9       14.32       16.79      1.56 o 
  -4   6   9      107.66       96.35      2.86 o 
  -3   6   9      159.95      154.73      3.68 o 
  -2   6   9       23.99       19.08      1.46 o 
  -1   6   9        1.69        0.51      1.20 o 
   0   6   9      501.37      494.59     15.89 o 
   1   6   9        0.08        0.30      0.85 o 
   2   6   9      511.95      496.08      8.70 o 
   3   6   9       66.92       74.51      3.36 o 
   4   6   9        2.64        0.28      1.00 o 
   5   6   9      164.08      160.64      4.30 o 
   6   6   9       11.41       11.40      1.61 o 
   7   6   9      242.03      246.83      7.25 o 
   8   6   9        0.04        0.00      2.10 o 
 -10   7   9       32.49       37.90      2.55 o 
  -9   7   9        1.50        2.67      1.41 o 
  -8   7   9       51.20       49.40      2.54 o 
  -7   7   9        0.08       -1.04      1.04 o 
  -6   7   9        1.90        1.59      1.16 o 
  -5   7   9      404.16      414.14     16.82 o 
  -4   7   9      183.49      194.49      5.56 o 
  -3   7   9      177.11      169.09      6.70 o 
  -2   7   9      240.22      229.30      5.94 o 
  -1   7   9       63.24       57.02      2.77 o 
   0   7   9       61.47       61.16      2.37 o 
   1   7   9       91.25       89.07      2.88 o 
   2   7   9       34.56       31.79      2.02 o 
   3   7   9       76.18       81.86      2.93 o 
   4   7   9        0.15        0.14      1.16 o 
   5   7   9       27.36       29.70      2.84 o 
   6   7   9        0.01        0.71      1.57 o 
   7   7   9        0.66        1.41      1.57 o 
  -9   8   9        6.57        7.63      1.94 o 
  -8   8   9        6.07        9.24      2.36 o 
  -7   8   9        7.09        6.46      1.76 o 
  -6   8   9        4.53        2.17      1.58 o 
  -5   8   9       17.88       21.27      2.32 o 
  -4   8   9        4.15        3.41      1.49 o 
  -3   8   9        0.57        1.10      1.38 o 
  -2   8   9       94.73       90.89      3.70 o 
  -1   8   9      124.17      119.97      4.26 o 
   0   8   9        3.70        4.86      1.49 o 
   1   8   9       18.59       25.24      1.87 o 
   2   8   9       44.49       42.86      2.90 o 
   3   8   9      153.29      149.97      4.28 o 
   4   8   9        0.92        2.41      1.31 o 
   5   8   9       40.42       37.88      4.07 o 
   6   8   9        0.31       -0.77      1.45 o 
  -7   9   9       72.58       81.18      6.96 o 
  -6   9   9      123.68      132.36      5.00 o 
  -5   9   9       91.77       89.96      4.09 o 
  -4   9   9       39.73       38.61      2.95 o 
  -3   9   9      210.44      207.40      6.31 o 
  -2   9   9        0.08        0.26      1.49 o 
  -1   9   9      100.77      102.38      4.18 o 
   0   9   9       10.55       10.56      3.55 o 
   1   9   9       11.03        4.99      1.67 o 
   2   9   9       76.25       74.12      2.98 o 
   3   9   9       34.50       32.97      2.57 o 
   4   9   9        3.99        3.94      1.67 o 
   5   9   9       28.44       33.62      4.47 o 
  -5  10   9        2.61        5.99      3.28 o 
  -4  10   9        2.78       -0.23      1.71 o 
  -3  10   9       17.72       19.02      2.39 o 
  -2  10   9       85.74       91.03      4.18 o 
  -1  10   9        2.67        1.96      1.57 o 
   0  10   9      118.69      117.36      4.73 o 
   1  10   9        0.10       -0.81      1.38 o 
   2  10   9       11.24       12.83      2.13 o 
   3  10   9       12.96       15.23      3.15 o 
   1  11   9        3.25        3.41      2.63 o 
 -12   0  10       27.47       32.31      4.99 o 
 -11   0  10        4.28        3.94      2.63 o 
 -10   0  10       71.68       67.51      5.78 o 
  -9   0  10      272.96      288.50     11.56 o 
  -8   0  10      392.87      401.83     14.19 o 
  -7   0  10      928.80      935.46     26.83 o 
  -6   0  10       59.86       61.00      2.52 o 
  -5   0  10     1426.78     1508.30     27.23 o 
  -4   0  10      330.09      339.72      7.48 o 
  -3   0  10     3107.09     3132.03     75.35 o 
  -2   0  10       94.33      103.24      4.47 o 
  -1   0  10      145.49      133.99      5.25 o 
   0   0  10      841.86      791.92     14.40 o 
   1   0  10      323.02      314.96      6.62 o 
   2   0  10      807.54      749.68     14.12 o 
   3   0  10        0.25        2.12      3.02 o 
   4   0  10      187.80      198.69      9.20 o 
   5   0  10      155.83      156.13      6.17 o 
   6   0  10       85.96       96.34      3.70 o 
   7   0  10        6.11        5.28      1.49 o 
   8   0  10        6.89        4.65      1.57 o 
   9   0  10        1.69        1.05      1.49 o 
  10   0  10       43.52       43.86      4.73 o 
 -12   1  10        8.14        8.66      2.32 o 
 -11   1  10       10.35        8.40      2.21 o 
 -10   1  10       10.22        7.48      2.13 o 
  -9   1  10      147.35      144.97      9.46 o 
  -8   1  10      389.62      389.04     10.51 o 
  -7   1  10      232.78      233.07      6.69 o 
  -6   1  10       13.00       12.96      1.27 o 
  -5   1  10      377.99      381.89      5.79 o 
  -4   1  10      659.91      654.02      9.04 o 
  -3   1  10     1058.32     1025.06     18.42 o 
  -2   1  10      179.41      180.85      6.44 o 
  -1   1  10        0.20        0.60      0.66 o 
   0   1  10      218.29      206.50      4.84 o 
   1   1  10      656.35      655.11      8.72 o 
   2   1  10     2133.51     2101.60     25.84 o 
   3   1  10       13.71       13.40      1.14 o 
   4   1  10        0.33       -0.09      0.76 o 
   5   1  10       12.20       12.80      1.26 o 
   6   1  10      227.97      223.51      4.89 o 
   7   1  10      100.21      101.19      3.18 o 
   8   1  10       49.07       48.22      2.42 o 
   9   1  10        0.94        0.11      1.16 o 
 -12   2  10       22.84       23.38      4.46 o 
 -11   2  10       54.10       58.54      6.83 o 
 -10   2  10        6.42        6.25      2.89 o 
  -9   2  10        5.85        4.78      1.76 o 
  -8   2  10      137.51      126.27      4.83 o 
  -7   2  10      413.65      403.53      7.59 o 
  -6   2  10       32.32       30.58      2.80 o 
  -5   2  10      150.86      153.46      3.03 o 
  -4   2  10      543.68      544.42      7.52 o 
  -3   2  10       82.97       79.82      1.90 o 
  -2   2  10     1490.33     1446.01     20.68 o 
  -1   2  10       34.98       37.70      1.55 o 
   0   2  10      163.17      140.85      3.12 o 
   1   2  10      903.05      886.98     16.46 o 
   2   2  10        5.13        7.99      1.26 o 
   3   2  10      175.57      176.60      3.89 o 
   4   2  10       38.92       38.84      1.84 o 
   5   2  10      146.42      140.94      3.52 o 
   6   2  10      244.41      236.59      5.09 o 
   7   2  10       12.00       12.98      1.52 o 
   8   2  10       61.29       57.97      2.57 o 
   9   2  10       13.60       10.75      1.85 o 
 -12   3  10        4.72        2.89      3.15 o 
 -11   3  10       20.37       20.22      3.94 o 
 -10   3  10        3.51        2.23      1.76 o 
  -9   3  10       35.63       34.95      5.65 o 
  -8   3  10      169.56      171.57      4.44 o 
  -7   3  10       15.51       17.16      1.33 o 
  -6   3  10       18.46       20.00      1.29 o 
  -5   3  10      357.91      381.63      5.98 o 
  -4   3  10     1035.12     1023.59     15.52 o 
  -3   3  10       36.62       34.57      1.31 o 
  -2   3  10        0.35        0.88      0.65 o 
  -1   3  10       23.09       19.46      1.57 o 
   0   3  10       53.44       61.20      3.68 o 
   1   3  10      290.76      283.28      6.50 o 
   2   3  10        1.26        1.18      2.23 o 
   3   3  10       70.68       70.65      2.87 o 
   4   3  10       71.13       71.12      3.06 o 
   5   3  10        1.63        2.50      0.95 o 
   6   3  10       14.53       16.51      2.98 o 
   7   3  10        2.16        4.20      1.73 o 
   8   3  10       80.57       79.93      2.96 o 
   9   3  10        2.46        1.58      1.49 o 
 -11   4  10       12.41        8.14      3.41 o 
 -10   4  10        2.01       -0.79      2.36 o 
  -9   4  10        0.34        0.96      1.24 o 
  -8   4  10        1.17        0.53      0.91 o 
  -7   4  10        6.34        5.59      1.08 o 
  -6   4  10        2.16        2.60      0.91 o 
  -5   4  10       28.11       24.37      1.41 o 
  -4   4  10       57.76       57.79      5.02 o 
  -3   4  10      415.77      425.65      7.41 o 
  -2   4  10       25.92       25.24      1.50 o 
  -1   4  10      827.49      824.88     15.52 o 
   0   4  10      129.53      127.77      6.30 o 
   1   4  10       84.74       79.51      2.95 o 
   2   4  10        0.44        0.74      1.01 o 
   3   4  10       29.41       28.77      2.13 o 
   4   4  10      254.07      250.58     12.35 o 
   5   4  10       61.97       61.38      2.97 o 
   6   4  10       22.94       22.59      2.76 o 
   7   4  10        3.52        1.44      1.49 o 
   8   4  10       19.36       20.49      3.41 o 
 -10   5  10       62.83       67.27      3.72 o 
  -9   5  10        3.05        1.89      1.29 o 
  -8   5  10       15.64       11.58      1.50 o 
  -7   5  10       38.01       43.37      1.97 o 
  -6   5  10       46.09       41.69      1.80 o 
  -5   5  10       51.52       49.66      1.86 o 
  -4   5  10       16.84       16.31      1.21 o 
  -3   5  10      296.39      320.01      6.05 o 
  -2   5  10       99.32       95.54      2.81 o 
  -1   5  10     1210.73     1195.98     18.48 o 
   0   5  10        2.05        1.18      1.11 o 
   1   5  10      433.03      424.56      9.29 o 
   2   5  10        0.59       -1.60      1.71 o 
   3   5  10       11.09       14.04      1.76 o 
   4   5  10       56.19       49.38      2.79 o 
   5   5  10        6.26        4.28      1.57 o 
   6   5  10        7.67        8.66      1.76 o 
   7   5  10       18.57       16.95      2.23 o 
   8   5  10       25.03       27.84      3.94 o 
 -10   6  10        0.77        3.83      1.70 o 
  -9   6  10        1.91       -0.75      1.19 o 
  -8   6  10       45.32       46.82      2.54 o 
  -7   6  10       12.49       13.53      1.61 o 
  -6   6  10      240.48      233.46      5.25 o 
  -5   6  10       24.21       23.46      1.76 o 
  -4   6  10      216.26      203.73      4.59 o 
  -3   6  10       86.07       84.40      2.77 o 
  -2   6  10       80.49       72.34      2.46 o 
  -1   6  10      154.48      139.88      4.34 o 
   0   6  10       94.04       89.06      5.65 o 
   1   6  10        0.96        1.05      1.58 o 
   2   6  10       26.84       31.78      2.89 o 
   3   6  10        6.84        6.91      1.21 o 
   4   6  10      124.59      118.30      4.36 o 
   5   6  10       16.80       21.65      3.28 o 
   6   6  10      149.35      142.13      5.11 o 
   7   6  10       53.77       60.41      4.99 o 
 -10   7  10        0.40        0.18      1.35 o 
  -9   7  10        3.00        2.97      1.41 o 
  -8   7  10        0.12       -0.26      1.86 o 
  -7   7  10       75.35       75.20      3.07 o 
  -6   7  10        0.77        0.86      1.16 o 
  -5   7  10      213.69      205.58      5.85 o 
  -4   7  10      206.95      209.08     10.11 o 
  -3   7  10      279.55      262.24      6.68 o 
  -2   7  10      425.53      408.95      9.29 o 
  -1   7  10       62.71       58.12      2.87 o 
   0   7  10       61.26       65.24      3.06 o 
   1   7  10       27.36       20.04      1.81 o 
   2   7  10       12.00       12.08      1.50 o 
   3   7  10      266.79      264.66      5.96 o 
   4   7  10       13.21       15.71      1.76 o 
   5   7  10      278.91      292.45      6.42 o 
   6   7  10       21.28       20.11      2.41 o 
  -8   8  10       17.94       23.65      2.58 o 
  -7   8  10        0.42        3.06      1.64 o 
  -6   8  10       51.22       56.99      3.33 o 
  -5   8  10       46.79       47.69      3.06 o 
  -4   8  10        9.90       10.92      1.83 o 
  -3   8  10      119.02      112.27      8.41 o 
  -2   8  10      156.27      164.69      6.30 o 
  -1   8  10       52.83       50.70      2.97 o 
   0   8  10      433.67      442.71     10.13 o 
   1   8  10       51.71       45.36      4.81 o 
   2   8  10       72.69       79.37      3.03 o 
   3   8  10       29.69       28.30      2.17 o 
   4   8  10        5.82        8.67      1.52 o 
   5   8  10        7.88        6.22      2.89 o 
  -7   9  10        7.71       10.77      2.89 o 
  -6   9  10       62.56       61.50      3.70 o 
  -5   9  10        0.87       -0.13      3.15 o 
  -4   9  10        0.28       -0.11      1.58 o 
  -3   9  10       27.83       28.59      3.41 o 
  -2   9  10        4.86        5.78      1.67 o 
  -1   9  10       61.14       61.49      4.20 o 
   0   9  10        6.79        4.07      1.67 o 
   1   9  10       55.87       58.31      3.34 o 
   2   9  10        5.49        7.85      1.46 o 
   3   9  10        2.92        8.29      1.56 o 
   4   9  10        0.18       -0.39      1.49 o 
  -4  10  10       48.54       44.39      4.47 o 
  -3  10  10        4.97        5.78      1.86 o 
  -2  10  10       88.92       92.13      8.14 o 
  -1  10  10        1.46        1.62      1.57 o 
   0  10  10        5.44        3.28      1.86 o 
   1  10  10       30.75       26.00      3.94 o 
   2  10  10        0.07       -2.36      2.36 o 
   3  10  10       64.10       73.54      5.78 o 
 -12   1  11        5.28        7.09      3.41 o 
 -11   1  11        3.59        1.86      2.36 o 
 -10   1  11       49.61       52.93      7.35 o 
  -9   1  11        4.39        2.28      1.76 o 
  -8   1  11      104.80      120.30     11.82 o 
  -7   1  11      106.42      102.79      5.78 o 
  -6   1  11        0.27       -0.46      0.85 o 
  -5   1  11      392.47      388.64      6.66 o 
  -4   1  11        0.04        2.26      0.80 o 
  -3   1  11       29.37       21.51      1.57 o 
  -2   1  11        0.25        1.84      1.31 o 
  -1   1  11      509.70      537.83     10.78 o 
   0   1  11      225.74      222.11      4.36 o 
   1   1  11      471.29      486.81      8.11 o 
   2   1  11       82.03       74.52      2.71 o 
   3   1  11      133.36      126.80      3.25 o 
   4   1  11       58.47       61.77      1.96 o 
   5   1  11      116.99      112.29      3.16 o 
   6   1  11       73.87       79.56      5.76 o 
   7   1  11       49.42       54.51      2.22 o 
   8   1  11        7.38        8.34      1.65 o 
   9   1  11        8.50       10.31      1.33 o 
 -12   2  11       22.76       12.87      3.68 o 
 -11   2  11       28.60       30.66      3.41 o 
 -10   2  11        4.86        1.84      1.67 o 
  -9   2  11       28.72       27.78      2.79 o 
  -8   2  11       46.24       44.01      4.86 o 
  -7   2  11       27.88       23.43      1.81 o 
  -6   2  11       85.46       88.88      2.90 o 
  -5   2  11      105.16      115.76      3.24 o 
  -4   2  11       99.45      109.13      2.86 o 
  -3   2  11       12.89       17.32      2.36 o 
  -2   2  11      880.86      912.36     13.61 o 
  -1   2  11        4.25        3.23      0.76 o 
   0   2  11     1341.17     1338.45     19.60 o 
   1   2  11        0.14        2.30      1.22 o 
   2   2  11      515.59      492.90     10.20 o 
   3   2  11        5.47        6.41      1.38 o 
   4   2  11       27.27       23.78      2.13 o 
   5   2  11      112.84      112.73      4.07 o 
   6   2  11       86.76       84.30      5.65 o 
   7   2  11       65.51       67.30      3.41 o 
   8   2  11        3.84        3.21      1.57 o 
   9   2  11        0.11       -0.39      1.49 o 
 -12   3  11       15.92       11.03      3.68 o 
 -11   3  11       53.69       49.65      3.90 o 
 -10   3  11        0.68        1.18      1.67 o 
  -9   3  11       67.09       71.01      4.73 o 
  -8   3  11      115.95      111.19      3.55 o 
  -7   3  11       76.83       79.30      2.86 o 
  -6   3  11        4.90        3.24      1.16 o 
  -5   3  11      142.90      131.50      3.63 o 
  -4   3  11      267.12      276.12      5.31 o 
  -3   3  11      433.44      416.60      6.15 o 
  -2   3  11      734.95      704.68     10.87 o 
  -1   3  11       68.11       68.95      2.20 o 
   0   3  11      123.88      132.63      3.94 o 
   1   3  11      387.79      371.99      8.15 o 
   2   3  11      754.70      753.07     14.68 o 
   3   3  11      392.43      359.26      8.17 o 
   4   3  11      187.71      200.61      5.56 o 
   5   3  11        1.22        0.48      1.20 o 
   6   3  11       29.73       31.36      2.58 o 
   7   3  11       40.41       43.09      3.06 o 
   8   3  11        0.22        0.82      1.44 o 
 -11   4  11        0.03        1.05      2.63 o 
 -10   4  11        1.46        3.15      2.89 o 
  -9   4  11      361.20      382.57     10.12 o 
  -8   4  11        0.11        3.19      1.31 o 
  -7   4  11      438.58      434.79      8.31 o 
  -6   4  11       12.87       12.74      1.16 o 
  -5   4  11       20.33       17.60      1.25 o 
  -4   4  11      237.17      249.90      5.12 o 
  -3   4  11       68.58       65.56      2.23 o 
  -2   4  11        0.94        0.18      0.68 o 
  -1   4  11       35.35       37.99      2.13 o 
   0   4  11       59.50       60.41      4.20 o 
   1   4  11      274.05      267.11      6.50 o 
   2   4  11        3.00        2.73      1.20 o 
   3   4  11        0.37        1.97      1.11 o 
   4   4  11      170.27      161.16      5.01 o 
   5   4  11        0.04        1.05      1.30 o 
   6   4  11      163.81      166.17     10.51 o 
   7   4  11       11.62       12.08      2.89 o 
   8   4  11        3.71        1.05      2.10 o 
 -10   5  11        0.44       -1.05      2.36 o 
  -9   5  11       10.63       10.68      2.02 o 
  -8   5  11       94.24       94.76      4.22 o 
  -7   5  11       39.90       38.37      1.92 o 
  -6   5  11       18.63       21.07      1.61 o 
  -5   5  11        9.54       12.01      1.14 o 
  -4   5  11       10.06       10.55      1.26 o 
  -3   5  11      165.42      186.53      4.27 o 
  -2   5  11       76.03       66.44      2.42 o 
  -1   5  11       13.16       17.59      1.46 o 
   0   5  11       18.49       18.70      1.83 o 
   1   5  11       39.81       42.41      2.39 o 
   2   5  11       46.64       46.75      2.69 o 
   3   5  11       15.09       11.41      1.76 o 
   4   5  11       36.00       34.81      2.50 o 
   5   5  11       15.65       16.19      2.13 o 
   6   5  11       70.30       72.99      3.71 o 
   7   5  11        0.26       -0.53      1.49 o 
 -10   6  11        0.30       -2.36      2.36 o 
  -9   6  11        0.39        1.31      1.49 o 
  -8   6  11       49.03       46.20      2.54 o 
  -7   6  11        8.25        8.05      1.46 o 
  -6   6  11       53.62       51.83      2.68 o 
  -5   6  11        1.70       -0.58      1.00 o 
  -4   6  11       34.61       33.84      2.07 o 
  -3   6  11      403.07      395.44      7.36 o 
  -2   6  11       10.64       12.71      1.46 o 
  -1   6  11       26.28       23.97      3.28 o 
   0   6  11        2.62        2.63      1.31 o 
   1   6  11      339.49      328.88      7.98 o 
   2   6  11      351.70      328.58     12.48 o 
   3   6  11       74.61       77.31      3.53 o 
   4   6  11      156.06      151.06      5.11 o 
   5   6  11        6.02        5.25      1.67 o 
   6   6  11        0.31        0.00      1.49 o 
   7   6  11        3.92        3.41      2.36 o 
  -9   7  11        5.47        4.58      1.50 o 
  -8   7  11       99.19      109.72      3.77 o 
  -7   7  11       58.19       64.19      2.86 o 
  -6   7  11        2.71        1.99      1.45 o 
  -5   7  11       13.93       19.83      2.21 o 
  -4   7  11        0.08        1.84      2.10 o 
  -3   7  11        3.07        3.06      1.38 o 
  -2   7  11        4.46        4.34      1.38 o 
  -1   7  11       30.30       25.86      2.32 o 
   0   7  11        0.98        1.18      1.30 o 
   1   7  11       17.03       13.64      1.94 o 
   2   7  11       98.70       89.89      5.25 o 
   3   7  11       17.53       14.37      2.10 o 
   4   7  11       87.63       96.27      4.18 o 
   5   7  11       42.36       46.34      3.25 o 
   6   7  11        5.41        4.46      2.63 o 
  -8   8  11        3.32        5.50      1.83 o 
  -7   8  11       43.60       49.36      3.33 o 
  -6   8  11       12.70       11.66      1.94 o 
  -5   8  11       52.56       55.89      3.41 o 
  -4   8  11       25.32       27.28      2.50 o 
  -3   8  11       35.32       36.91      7.49 o 
  -2   8  11        5.97        5.53      1.57 o 
  -1   8  11       41.91       43.40      3.28 o 
   0   8  11      106.69      100.82      4.18 o 
   1   8  11       13.82       15.76      2.89 o 
   2   8  11        0.00        1.58      1.49 o 
   3   8  11       53.44       55.69      3.34 o 
   4   8  11       35.54       38.97      5.65 o 
  -6   9  11       93.11       96.40      6.04 o 
  -5   9  11       38.13       41.59      3.16 o 
  -4   9  11        0.02       -0.15      1.57 o 
  -3   9  11        5.44        8.83      1.94 o 
  -2   9  11       14.38       14.72      2.08 o 
  -1   9  11        6.86        7.22      1.83 o 
   0   9  11        1.38       -0.39      1.49 o 
   1   9  11       36.96       33.09      3.94 o 
   2   9  11       17.19       18.89      2.41 o 
   3   9  11      113.94      122.81      5.02 o 
  -3  10  11        0.70        0.79      2.36 o 
  -2  10  11        5.41        3.41      2.36 o 
  -1  10  11        0.14       -0.59      1.45 o 
   0  10  11       45.05       43.86      4.99 o 
 -11   0  12        3.22        3.15      2.89 o 
 -10   0  12        0.95       -2.10      2.10 o 
  -9   0  12      173.15      160.78      8.41 o 
  -8   0  12      186.53      206.23      9.46 o 
  -7   0  12       48.68       54.90      4.73 o 
  -6   0  12       47.34       51.22      4.47 o 
  -5   0  12      280.51      284.29      8.80 o 
  -4   0  12      297.03      314.59      7.37 o 
  -3   0  12      522.70      525.79     14.98 o 
  -2   0  12       50.69       54.37      3.41 o 
  -1   0  12       73.49       59.63      3.68 o 
   0   0  12      850.87      861.49     23.41 o 
   1   0  12      133.20      123.21      5.78 o 
   2   0  12       89.36       96.67      5.25 o 
   3   0  12       19.72       16.02      2.63 o 
   4   0  12      387.72      361.88     12.61 o 
   5   0  12       72.38       64.62      4.73 o 
   6   0  12        1.01        0.53      2.10 o 
   7   0  12       30.17       24.39      2.41 o 
   8   0  12       49.97       57.52      4.99 o 
 -11   1  12       11.07        9.53      2.36 o 
 -10   1  12       11.02       10.20      2.32 o 
  -9   1  12      123.63      128.97      8.14 o 
  -8   1  12       36.41       36.39      3.06 o 
  -7   1  12       67.71       67.60      3.62 o 
  -6   1  12       86.33       78.51      3.97 o 
  -5   1  12      105.85      102.24      3.05 o 
  -4   1  12      485.65      504.99      8.50 o 
  -3   1  12      470.64      458.56      9.39 o 
  -2   1  12      291.54      279.20      6.41 o 
  -1   1  12      426.37      395.40      8.64 o 
   0   1  12       28.27       33.75      2.23 o 
   1   1  12      477.50      521.04     11.06 o 
   2   1  12       27.38       27.19      2.32 o 
   3   1  12      121.39      121.06      3.31 o 
   4   1  12       20.30       19.66      1.70 o 
   5   1  12        5.44        6.26      1.24 o 
   6   1  12       22.99       22.61      1.93 o 
   7   1  12       53.46       49.49      2.87 o 
   8   1  12       13.77       18.32      1.85 o 
 -11   2  12        0.22        0.39      1.86 o 
 -10   2  12        0.23        0.08      1.76 o 
  -9   2  12        5.74        6.48      1.94 o 
  -8   2  12      246.73      238.76      7.34 o 
  -7   2  12      182.74      185.75     11.27 o 
  -6   2  12       16.51       15.80      2.55 o 
  -5   2  12       22.34       19.82      2.32 o 
  -4   2  12       74.65       70.43      2.42 o 
  -3   2  12       54.53       65.14      2.69 o 
  -2   2  12      641.64      619.89     12.27 o 
  -1   2  12        2.96        1.93      1.07 o 
   0   2  12      118.08      125.02      5.52 o 
   1   2  12        3.90        6.56      1.04 o 
   2   2  12      371.54      387.02      7.11 o 
   3   2  12        1.94        4.79      1.31 o 
   4   2  12       13.27       15.16      3.94 o 
   5   2  12       47.79       52.35      2.95 o 
   6   2  12        3.80        4.28      1.57 o 
   7   2  12       38.10       40.81      2.95 o 
   8   2  12        7.08        7.72      2.23 o 
 -11   3  12       21.59       21.01      4.20 o 
 -10   3  12       51.55       47.43      3.71 o 
  -9   3  12       33.84       33.79      3.16 o 
  -8   3  12       29.79       26.99      2.69 o 
  -7   3  12        9.75       10.86      1.88 o 
  -6   3  12        8.52       10.12      1.95 o 
  -5   3  12      411.13      418.06      9.99 o 
  -4   3  12       82.12       91.18      5.91 o 
  -3   3  12      199.32      206.97      4.47 o 
  -2   3  12        0.52        3.62      2.76 o 
  -1   3  12      154.62      150.79      3.42 o 
   0   3  12        0.06        0.90      0.80 o 
   1   3  12      235.97      242.44      6.10 o 
   2   3  12       28.48       31.26      2.27 o 
   3   3  12      105.91      107.23      4.47 o 
   4   3  12        0.43        2.40      1.38 o 
   5   3  12      141.29      137.01      4.71 o 
   6   3  12        0.45        3.15      1.49 o 
   7   3  12        2.72        4.79      1.57 o 
   8   3  12        8.35        9.29      1.94 o 
 -10   4  12        0.04        0.79      2.63 o 
  -9   4  12        2.26        2.23      1.86 o 
  -8   4  12       22.08       21.03      2.00 o 
  -7   4  12      100.87      101.69      6.37 o 
  -6   4  12      147.38      142.46      4.03 o 
  -5   4  12        0.41        0.09      1.07 o 
  -4   4  12       84.77       71.41      3.40 o 
  -3   4  12        1.75        2.12      0.88 o 
  -2   4  12      314.21      327.86      5.33 o 
  -1   4  12      134.19      149.33      3.81 o 
   0   4  12       35.43       35.47      2.76 o 
   1   4  12       63.21       74.72      4.99 o 
   2   4  12       62.29       57.22      2.84 o 
   3   4  12       23.98       17.30      1.94 o 
   4   4  12        0.06        0.35      1.38 o 
   5   4  12       92.11       89.33      3.89 o 
   6   4  12        0.03       -0.48      1.20 o 
   7   4  12       32.17       27.96      2.58 o 
 -10   5  12        3.00        1.58      2.89 o 
  -9   5  12        0.44       -0.53      2.36 o 
  -8   5  12       52.22       48.42      3.28 o 
  -7   5  12       23.04       23.93      2.07 o 
  -6   5  12      184.71      190.05      4.86 o 
  -5   5  12       32.20       31.00      1.72 o 
  -4   5  12      350.55      339.42      6.60 o 
  -3   5  12      266.42      255.74      5.34 o 
  -2   5  12      287.55      268.29      5.49 o 
  -1   5  12      179.81      183.35      5.46 o 
   0   5  12       11.78       10.92      1.57 o 
   1   5  12        3.33        2.93      1.20 o 
   2   5  12      174.49      173.90      5.27 o 
   3   5  12       45.85       49.99      2.87 o 
   4   5  12       13.28       14.83      2.36 o 
   5   5  12       22.82       28.36      2.69 o 
   6   5  12        3.18        2.50      1.49 o 
   7   5  12       14.75       11.06      3.02 o 
  -9   6  12        0.21       -0.63      2.10 o 
  -8   6  12       18.04       19.66      4.07 o 
  -7   6  12        0.88        1.84      1.57 o 
  -6   6  12      167.32      173.06      4.42 o 
  -5   6  12       16.22       17.07      1.71 o 
  -4   6  12      186.91      188.93      4.58 o 
  -3   6  12        3.28        2.34      1.11 o 
  -2   6  12        6.40        5.54      1.49 o 
  -1   6  12       25.28       21.45      2.13 o 
   0   6  12      118.19      118.21      6.30 o 
   1   6  12       24.72       22.27      2.21 o 
   2   6  12      102.85      104.26      4.07 o 
   3   6  12       16.79       14.20      2.04 o 
   4   6  12       71.58       80.02      3.71 o 
   5   6  12        6.26        7.43      2.10 o 
   6   6  12        9.70       13.22      2.23 o 
  -9   7  12        7.18        8.55      2.21 o 
  -8   7  12        0.05       -1.24      1.57 o 
  -7   7  12       60.32       58.45      3.25 o 
  -6   7  12       27.68       28.31      2.50 o 
  -5   7  12      151.94      145.60      4.92 o 
  -4   7  12        0.01       -0.11      1.38 o 
  -3   7  12       21.41       21.37      2.13 o 
  -2   7  12      121.03      129.10      4.73 o 
  -1   7  12       17.93       20.49      3.41 o 
   0   7  12      105.81      116.20      4.26 o 
   1   7  12        9.57        9.04      1.76 o 
   2   7  12       12.18       19.17      2.23 o 
   3   7  12       14.64       12.61      2.04 o 
   4   7  12       12.63       12.39      2.04 o 
   5   7  12       27.92       26.76      2.69 o 
  -7   8  12        4.68        5.20      1.76 o 
  -6   8  12       14.48       15.15      4.33 o 
  -5   8  12       39.45       39.85      2.87 o 
  -4   8  12       34.56       29.41      2.58 o 
  -3   8  12      119.76      113.81      4.34 o 
  -2   8  12       30.49       26.98      3.15 o 
  -1   8  12        0.10       -1.16      1.58 o 
   0   8  12       30.01       34.78      2.77 o 
   1   8  12       47.23       49.19      3.21 o 
   2   8  12       20.45       19.44      3.15 o 
   3   8  12        0.07        1.05      1.49 o 
   4   8  12        1.28        0.56      1.71 o 
  -5   9  12        4.09        0.26      2.10 o 
  -4   9  12        4.18        4.20      1.76 o 
  -3   9  12        1.41        2.02      1.57 o 
  -2   9  12        2.03        3.79      1.76 o 
  -1   9  12       25.52       26.69      2.69 o 
   0   9  12        0.01       -0.66      1.49 o 
   1   9  12        7.85       10.14      1.94 o 
   2   9  12       14.82       15.71      2.32 o 
 -11   1  13        0.11        1.05      2.63 o 
 -10   1  13       33.93       34.95      3.43 o 
  -9   1  13       14.39       13.54      2.32 o 
  -8   1  13      144.02      146.14      5.76 o 
  -7   1  13        4.75        3.41      1.67 o 
  -6   1  13       18.60       14.98      2.42 o 
  -5   1  13       16.97       17.43      2.19 o 
  -4   1  13      104.77      109.08      3.04 o 
  -3   1  13       32.24       37.90      4.73 o 
  -2   1  13       32.03       27.53      2.13 o 
  -1   1  13       60.14       61.14      2.87 o 
   0   1  13       10.24       13.10      1.71 o 
   1   1  13      248.83      250.28      6.59 o 
   2   1  13        0.35       -1.11      1.11 o 
   3   1  13      116.12      124.95      5.91 o 
   4   1  13       23.14       20.92      2.23 o 
   5   1  13       23.75       24.15      2.76 o 
   6   1  13       22.86       21.15      2.63 o 
   7   1  13        0.12        0.04      2.50 o 
 -11   2  13       16.11       15.23      3.94 o 
 -10   2  13        1.76        1.31      1.94 o 
  -9   2  13        2.87        3.86      1.94 o 
  -8   2  13       24.78       24.98      3.02 o 
  -7   2  13       74.23       78.89      3.99 o 
  -6   2  13       93.55       97.83      3.25 o 
  -5   2  13       88.73       94.08      3.13 o 
  -4   2  13      356.38      352.45      8.42 o 
  -3   2  13       61.88       53.86      5.38 o 
  -2   2  13       61.38       61.79      4.47 o 
  -1   2  13       21.09       25.43      2.13 o 
   0   2  13        0.17       -0.29      1.01 o 
   1   2  13      362.17      377.28      9.59 o 
   2   2  13      105.08      111.42      4.27 o 
   3   2  13      124.84      126.96      4.55 o 
   4   2  13        2.88        5.25      1.49 o 
   5   2  13        0.02        0.21      1.38 o 
   6   2  13       92.43       91.37      4.18 o 
   7   2  13        3.37        6.43      1.86 o 
 -11   3  13        0.02        0.79      2.89 o 
 -10   3  13        6.68        7.02      3.55 o 
  -9   3  13       14.40       16.23      2.41 o 
  -8   3  13       71.18       70.88      3.90 o 
  -7   3  13       15.77       15.55      1.71 o 
  -6   3  13        7.91        7.46      1.41 o 
  -5   3  13       24.85       30.95      2.11 o 
  -4   3  13      177.74      180.41      5.46 o 
  -3   3  13      489.45      488.34     10.84 o 
  -2   3  13       43.34       46.80      2.50 o 
  -1   3  13       71.79       73.01      4.20 o 
   0   3  13        5.94        6.79      1.45 o 
   1   3  13        8.67        8.27      1.57 o 
   2   3  13       46.40       49.25      3.15 o 
   3   3  13       36.98       35.27      2.50 o 
   4   3  13       36.89       44.31      5.12 o 
   5   3  13      141.21      143.67      4.90 o 
   6   3  13        4.59        5.46      1.76 o 
   7   3  13       27.33       27.15      2.69 o 
 -10   4  13        9.68        8.67      3.15 o 
  -9   4  13       57.05       60.06      6.30 o 
  -8   4  13       13.76       14.44      4.46 o 
  -7   4  13      107.28      106.31      3.61 o 
  -6   4  13        0.21       -1.00      1.00 o 
  -5   4  13       66.10       60.44      2.70 o 
  -4   4  13       94.27       88.04      4.60 o 
  -3   4  13      121.66      130.96      4.63 o 
  -2   4  13       37.79       40.15      2.07 o 
  -1   4  13       17.93       21.28      2.04 o 
   0   4  13      550.53      534.82      9.19 o 
   1   4  13       78.60       66.53      3.06 o 
   2   4  13       42.66       46.33      2.65 o 
   3   4  13       17.72       15.13      2.02 o 
   4   4  13        0.45        0.72      1.38 o 
   5   4  13        7.39        7.95      1.76 o 
   6   4  13       23.32       25.02      2.60 o 
   7   4  13        6.63        8.57      4.33 o 
  -9   5  13       16.69       11.82      3.41 o 
  -8   5  13       62.55       62.31      3.66 o 
  -7   5  13        2.22        2.70      1.35 o 
  -6   5  13       29.89       29.37      2.16 o 
  -5   5  13       21.23       20.56      1.92 o 
  -4   5  13        8.25        5.44      1.84 o 
  -3   5  13      173.67      163.36     14.19 o 
  -2   5  13        0.31        0.66      1.30 o 
  -1   5  13        4.25        4.36      1.38 o 
   0   5  13       41.94       43.33      2.58 o 
   1   5  13       61.06       57.26      2.95 o 
   2   5  13       39.39       42.22      2.77 o 
   3   5  13      127.34      130.24      4.63 o 
   4   5  13        7.45        5.78      1.67 o 
   5   5  13       15.73       10.51      1.94 o 
   6   5  13        6.04        6.17      1.86 o 
  -9   6  13        0.09       -0.79      2.36 o 
  -8   6  13       11.40       12.82      2.50 o 
  -7   6  13       14.68       15.26      2.50 o 
  -6   6  13       88.86       85.97      4.07 o 
  -5   6  13       55.36       55.80      3.43 o 
  -4   6  13      106.86      113.20      4.45 o 
  -3   6  13       24.12       23.52      1.85 o 
  -2   6  13      294.86      299.16     14.19 o 
  -1   6  13       13.61       11.85      1.76 o 
   0   6  13       19.31       20.53      2.21 o 
   1   6  13        5.54        4.46      1.49 o 
   2   6  13        3.16        4.54      1.57 o 
   3   6  13       24.25       25.62      2.50 o 
   4   6  13        5.93        5.18      1.76 o 
   5   6  13        2.55        4.55      1.76 o 
  -8   7  13        2.03        4.20      2.63 o 
  -7   7  13        4.14        1.05      2.10 o 
  -6   7  13       10.33        4.99      2.63 o 
  -5   7  13       10.62       11.03      2.89 o 
  -4   7  13       19.78       21.65      2.21 o 
  -3   7  13       28.06       27.25      2.39 o 
  -2   7  13        2.45        1.62      1.57 o 
  -1   7  13      354.49      345.93      8.63 o 
   0   7  13       10.34        8.97      1.76 o 
   1   7  13      127.71      138.33      5.00 o 
   2   7  13        8.51        8.08      1.83 o 
   3   7  13        8.13        3.02      1.67 o 
   4   7  13       33.11       34.18      3.28 o 
  -5   8  13       14.64       15.68      2.50 o 
  -4   8  13       10.16        8.33      1.97 o 
  -3   8  13        4.85        3.09      1.57 o 
  -2   8  13        5.76        4.99      1.84 o 
  -1   8  13       78.06       82.63      4.20 o 
   0   8  13       10.69       12.72      2.02 o 
   1   8  13       70.44       69.85      3.59 o 
   2   8  13        4.77        5.78      1.76 o 
   3   8  13       47.86       55.60      3.34 o 
  -4   9  13        4.41        6.04      2.63 o 
  -3   9  13       13.95       13.39      2.89 o 
  -2   9  13      100.23      115.84      6.57 o 
  -1   9  13        1.99        1.31      2.36 o 
   0   9  13       37.61       37.56      4.20 o 
 -10   0  14        0.74       -2.63      2.63 o 
  -9   0  14      256.38      282.17     12.09 o 
  -8   0  14       75.92       89.04      6.57 o 
  -7   0  14      236.13      254.85     11.03 o 
  -6   0  14      133.48      121.10      6.83 o 
  -5   0  14       75.90       80.38      5.52 o 
  -4   0  14      339.02      307.12      9.99 o 
  -3   0  14      221.43      207.56      7.88 o 
  -2   0  14       61.36       59.62      3.94 o 
  -1   0  14      108.11      105.86      5.25 o 
   0   0  14       23.53       23.11      2.89 o 
   1   0  14      645.01      629.66     18.67 o 
   2   0  14      165.45      184.16      7.88 o 
   3   0  14        6.32        5.25      2.10 o 
   4   0  14       39.64       28.63      3.68 o 
   5   0  14       16.37       15.23      3.15 o 
   6   0  14       64.47       70.13      5.52 o 
 -10   1  14       11.53        8.89      3.68 o 
  -9   1  14       77.90       81.02      5.52 o 
  -8   1  14      134.09      135.98      5.57 o 
  -7   1  14      215.56      208.33     17.34 o 
  -6   1  14       24.45       22.00      5.52 o 
  -5   1  14       74.06       80.31      2.94 o 
  -4   1  14        0.43        0.09      0.91 o 
  -3   1  14       77.45       88.01      3.34 o 
  -2   1  14      188.67      201.27      7.62 o 
  -1   1  14       67.62       75.01      4.60 o 
   0   1  14        5.00        6.05      1.49 o 
   1   1  14      383.96      372.82      8.92 o 
   2   1  14       65.84       72.89      3.53 o 
   3   1  14       20.97       21.68      2.23 o 
   4   1  14       42.61       41.21      3.06 o 
   5   1  14        8.74        6.01      2.50 o 
   6   1  14       80.79       86.44      4.99 o 
 -10   2  14        0.51        0.14      2.50 o 
  -9   2  14       21.58       17.52      4.20 o 
  -8   2  14      171.42      167.98      6.22 o 
  -7   2  14        1.14       -0.30      2.36 o 
  -6   2  14        8.62        8.92      1.39 o 
  -5   2  14        7.48        6.09      1.31 o 
  -4   2  14       36.64       33.55      2.58 o 
  -3   2  14      305.19      304.81      7.24 o 
  -2   2  14       17.41       12.99      1.76 o 
  -1   2  14       81.18       84.09      6.83 o 
   0   2  14      146.44      154.20      5.39 o 
   1   2  14       89.93       94.18      3.90 o 
   2   2  14      341.23      342.71      9.20 o 
   3   2  14       26.97       28.51      2.60 o 
   4   2  14       15.73       16.29      3.28 o 
   5   2  14       32.41       34.83      2.97 o 
   6   2  14        0.65        1.84      1.57 o 
 -10   3  14       11.70       13.66      3.68 o 
  -9   3  14        0.01        0.47      1.76 o 
  -8   3  14       72.67       83.77      4.46 o 
  -7   3  14        4.50        2.13      1.51 o 
  -6   3  14        4.55        4.46      1.35 o 
  -5   3  14      216.72      195.33      4.92 o 
  -4   3  14       62.90       64.95      3.40 o 
  -3   3  14        0.05       -0.71      1.20 o 
  -2   3  14       41.42       44.03      2.69 o 
  -1   3  14       63.33       64.99      3.06 o 
   0   3  14      103.86       95.20      3.80 o 
   1   3  14        1.98       -1.44      1.44 o 
   2   3  14        3.61        2.58      1.45 o 
   3   3  14       41.00       35.59      2.97 o 
   4   3  14       72.67       80.86      3.99 o 
   5   3  14       75.33       77.18      3.99 o 
   6   3  14        0.35        0.22      1.57 o 
  -9   4  14        9.93        6.13      2.13 o 
  -8   4  14        1.26        0.32      1.64 o 
  -7   4  14       33.64       38.57      2.46 o 
  -6   4  14       16.70       16.02      1.81 o 
  -5   4  14      168.20      166.61      4.53 o 
  -4   4  14       80.44       89.19      3.96 o 
  -3   4  14        1.50        0.13      1.30 o 
  -2   4  14        0.05        0.13      1.30 o 
  -1   4  14       13.25       10.83      3.28 o 
   0   4  14       20.21       17.51      2.04 o 
   1   4  14        0.27        1.07      1.71 o 
   2   4  14      121.24      104.02      6.04 o 
   3   4  14       10.30       13.66      3.15 o 
   4   4  14       84.49       97.71      6.30 o 
   5   4  14        0.25       -0.26      2.10 o 
  -9   5  14        2.40        3.15      2.63 o 
  -8   5  14       41.15       41.02      3.21 o 
  -7   5  14        0.01        0.53      1.57 o 
  -6   5  14      102.00       94.68      3.48 o 
  -5   5  14        0.31        1.03      1.16 o 
  -4   5  14        0.13        0.26      1.84 o 
  -3   5  14      102.08      105.95      4.36 o 
  -2   5  14        4.67        6.25      4.07 o 
  -1   5  14       63.95       66.98      4.99 o 
   0   5  14       76.18       79.19      3.71 o 
   1   5  14       12.27       13.92      2.89 o 
   2   5  14       20.92       18.91      3.15 o 
   3   5  14       21.55       19.17      3.41 o 
   4   5  14       23.97       23.36      2.50 o 
   5   5  14        7.18        4.77      1.83 o 
  -8   6  14        2.89       -0.39      1.57 o 
  -7   6  14        0.90        0.05      1.57 o 
  -6   6  14        0.64       -0.68      1.38 o 
  -5   6  14       12.07       10.64      2.04 o 
  -4   6  14        5.11        4.07      1.67 o 
  -3   6  14       11.54        4.99      2.36 o 
  -2   6  14       10.17        8.40      2.63 o 
  -1   6  14       15.77       17.07      3.15 o 
   0   6  14        7.30        9.98      2.89 o 
   1   6  14        0.11       -1.30      1.30 o 
   2   6  14       62.56       56.98      3.33 o 
   3   6  14       62.69       70.09      3.62 o 
   4   6  14       36.50       37.46      3.06 o 
   5   6  14       33.43       39.13      4.47 o 
  -6   7  14       56.63       60.15      5.25 o 
  -5   7  14        0.45        1.58      2.36 o 
  -4   7  14       45.83       41.24      4.47 o 
  -3   7  14       12.14        8.93      2.89 o 
  -2   7  14        7.19        8.93      2.89 o 
  -1   7  14       51.25       47.54      4.73 o 
   0   7  14        0.00        0.30      1.84 o 
   1   7  14      116.50      115.94      4.71 o 
   2   7  14       11.06       10.03      2.02 o 
   3   7  14       30.60       32.36      3.41 o 
  -3   8  14       12.64       11.56      3.15 o 
  -2   8  14       60.89       50.69      4.99 o 
  -1   8  14       16.77       20.22      3.68 o 
   0   8  14        0.06        2.63      2.10 o 
   1   8  14        2.01       -1.05      2.10 o 
  -9   1  15       14.37       19.45      2.69 o 
  -8   1  15        0.22       -0.26      1.67 o 
  -7   1  15        0.54       -0.39      1.49 o 
  -6   1  15        1.62        3.15      1.67 o 
  -5   1  15       64.18       68.24      2.96 o 
  -4   1  15       53.08       59.10      3.14 o 
  -3   1  15      150.87      157.19      8.80 o 
  -2   1  15       96.27      108.39      3.99 o 
  -1   1  15      147.67      141.24      4.64 o 
   0   1  15       48.68       48.19      2.87 o 
   1   1  15       24.09       17.97      2.36 o 
   2   1  15        0.77        1.05      1.49 o 
   3   1  15        4.24        3.69      1.57 o 
   4   1  15       13.28       14.52      2.23 o 
   5   1  15        0.26        2.26      4.07 o 
  -9   2  15       17.10       15.81      2.69 o 
  -8   2  15       20.89       17.43      2.58 o 
  -7   2  15       56.24       55.79      6.04 o 
  -6   2  15        5.30        8.27      1.94 o 
  -5   2  15        2.03        1.54      1.19 o 
  -4   2  15      217.41      234.95      8.54 o 
  -3   2  15       56.35       56.35      2.97 o 
  -2   2  15      348.54      330.87      7.98 o 
  -1   2  15        9.12        5.92      1.57 o 
   0   2  15        1.92        1.94      2.36 o 
   1   2  15       52.27       52.09      3.16 o 
   2   2  15       95.83      100.91      4.27 o 
   3   2  15       73.31       76.65      5.12 o 
   4   2  15       24.88       25.62      2.69 o 
   5   2  15        0.74        1.05      1.49 o 
  -9   3  15       59.81       47.49      3.94 o 
  -8   3  15       31.22       35.76      3.25 o 
  -7   3  15       92.29       87.43      4.55 o 
  -6   3  15       69.46       74.51      3.24 o 
  -5   3  15       83.39       81.68      3.34 o 
  -4   3  15       24.37       26.14      2.58 o 
  -3   3  15      179.47      174.75      5.65 o 
  -2   3  15      210.70      228.64     11.82 o 
  -1   3  15        6.83       10.77      1.76 o 
   0   3  15      336.20      347.03      8.64 o 
   1   3  15       26.21       24.22      2.50 o 
   2   3  15      161.67      164.92      5.78 o 
   3   3  15        6.94        9.71      3.02 o 
   4   3  15        3.37        1.47      1.84 o 
   5   3  15       35.48       36.05      3.55 o 
  -9   4  15        0.60       -0.79      2.36 o 
  -8   4  15       63.10       65.70      6.04 o 
  -7   4  15        6.30        4.68      1.91 o 
  -6   4  15        0.12       -1.16      1.16 o 
  -5   4  15      100.80      100.48      5.91 o 
  -4   4  15        3.50        3.94      1.67 o 
  -3   4  15      310.73      317.74      8.44 o 
  -2   4  15        2.68        1.97      1.49 o 
  -1   4  15       47.26       49.45      3.03 o 
   0   4  15      140.10      127.51     12.74 o 
   1   4  15        7.03       10.80      1.94 o 
   2   4  15      131.21      124.67      4.83 o 
   3   4  15        0.31        0.87      1.57 o 
   4   4  15       35.63       37.70      3.25 o 
  -8   5  15        4.58        6.30      3.15 o 
  -7   5  15       15.54       14.76      2.21 o 
  -6   5  15        4.13        3.90      1.41 o 
  -5   5  15       19.03       20.55      1.96 o 
  -4   5  15       35.46       33.72      2.87 o 
  -3   5  15      170.75      177.81      6.44 o 
  -2   5  15        0.48        0.07      1.38 o 
  -1   5  15        1.13        0.96      1.38 o 
   0   5  15        3.44        3.11      1.57 o 
   1   5  15      105.13      107.42      4.55 o 
   2   5  15       37.38       36.41      3.06 o 
   3   5  15       27.92       31.26      4.20 o 
  -7   6  15       38.30       41.44      3.43 o 
  -6   6  15        8.34        7.85      1.94 o 
  -5   6  15        6.29        7.09      1.86 o 
  -4   6  15       42.75       35.20      4.20 o 
  -3   6  15       15.90       12.34      2.89 o 
  -2   6  15       64.27       55.68      4.73 o 
  -1   6  15       14.10       14.18      3.15 o 
   0   6  15        3.17        2.63      2.36 o 
   1   6  15       37.66       33.62      4.47 o 
   2   6  15        1.02        0.26      2.36 o 
  -5   7  15       21.14       13.92      3.41 o 
  -4   7  15      100.31      106.12      6.57 o 
  -3   7  15        0.50        0.26      2.36 o 
  -2   7  15        0.38       -0.26      2.36 o 
  -1   7  15        8.62       12.87      3.15 o 
   0   7  15       40.45       44.91      4.73 o 
  -8   0  16       40.28       43.08      5.25 o 
  -7   0  16      126.32      114.53      7.36 o 
  -6   0  16        3.93        2.10      2.36 o 
  -5   0  16        0.02       -1.05      2.10 o 
  -4   0  16      454.78      437.51     10.25 o 
  -3   0  16      121.25      138.44      6.57 o 
  -2   0  16      287.87      267.48      9.98 o 
  -1   0  16       34.62       38.87      3.94 o 
   0   0  16        1.87        4.73      2.36 o 
   1   0  16       64.50       59.62      4.73 o 
   2   0  16        0.82        1.05      2.10 o 
   3   0  16       26.50       22.33      3.68 o 
   4   0  16        0.05        1.84      2.10 o 
  -8   1  16       89.10       97.59      5.00 o 
  -7   1  16       59.33       62.77      3.90 o 
  -6   1  16       27.27       23.95      3.02 o 
  -5   1  16       11.48        7.12      3.68 o 
  -4   1  16       78.20       77.15      3.85 o 
  -3   1  16      206.07      217.22      6.04 o 
  -2   1  16       81.55       80.12      3.53 o 
  -1   1  16       91.08      106.46      4.18 o 
   0   1  16      100.76      102.30      4.33 o 
   1   1  16      133.53      145.17      5.20 o 
   2   1  16       50.81       53.71      3.34 o 
   3   1  16       88.78       90.52      4.60 o 
   4   1  16        1.12        0.66      1.49 o 
  -8   2  16       31.27       34.05      3.33 o 
  -7   2  16       16.59       17.31      2.60 o 
  -6   2  16       50.30       45.66      3.53 o 
  -5   2  16        1.70        0.41      1.24 o 
  -4   2  16       67.62       74.21      3.78 o 
  -3   2  16       78.28       87.21      5.52 o 
  -2   2  16      119.37      133.91      6.70 o 
  -1   2  16        2.69        2.70      1.57 o 
   0   2  16       31.29       33.62      2.79 o 
   1   2  16       87.15       99.26      4.26 o 
   2   2  16       33.47       37.41      2.97 o 
   3   2  16       12.39       14.26      2.23 o 
   4   2  16        2.25        1.92      1.57 o 
  -8   3  16       90.66       98.54      5.65 o 
  -7   3  16        6.20        6.03      2.13 o 
  -6   3  16        2.44        1.05      1.21 o 
  -5   3  16       10.55        9.89      1.56 o 
  -4   3  16        0.97       -0.60      1.38 o 
  -3   3  16       27.30       23.19      3.28 o 
  -2   3  16       23.02       24.43      3.41 o 
  -1   3  16       46.13       50.57      3.25 o 
   0   3  16       41.62       35.30      2.87 o 
   1   3  16       83.35       90.17      4.09 o 
   2   3  16       35.64       34.92      3.06 o 
   3   3  16        1.96        2.44      1.57 o 
  -8   4  16        4.16        3.15      2.63 o 
  -7   4  16        4.26        5.35      1.94 o 
  -6   4  16        2.42        1.84      1.36 o 
  -5   4  16        1.39        0.85      1.19 o 
  -4   4  16        9.54        7.90      1.94 o 
  -3   4  16       13.91       10.39      2.04 o 
  -2   4  16       16.66       16.39      2.23 o 
  -1   4  16        6.38        7.35      2.63 o 
   0   4  16        0.19        0.00      1.49 o 
   1   4  16       21.01       20.07      2.50 o 
   2   4  16       26.97       26.63      2.69 o 
   3   4  16       22.99       22.84      2.69 o 
  -7   5  16       22.53       20.51      2.58 o 
  -6   5  16       89.81       96.01      3.73 o 
  -5   5  16       19.04       17.17      1.97 o 
  -4   5  16        7.53        5.50      1.83 o 
  -3   5  16        0.06        0.02      1.38 o 
  -2   5  16       62.93       62.61      3.51 o 
  -1   5  16        2.43        1.25      1.57 o 
   0   5  16       16.07       17.07      3.41 o 
   1   5  16        0.75        2.63      1.67 o 
   2   5  16        0.73       -1.38      1.38 o 
  -6   6  16        1.58       -2.10      2.10 o 
  -5   6  16       61.12       65.66      5.25 o 
  -4   6  16       23.82       27.32      3.94 o 
  -3   6  16        2.89        3.41      2.63 o 
  -2   6  16       93.44       98.76      6.30 o 
  -1   6  16        3.62        6.04      2.89 o 
   0   6  16       93.12       88.52      6.04 o 
   2   6  16       36.47       34.14      4.20 o 
  -7   1  17        4.86        6.47      2.13 o 
  -6   1  17       47.52       39.24      3.43 o 
  -5   1  17        0.02       -1.31      1.58 o 
  -4   1  17       55.89       47.42      4.07 o 
  -3   1  17        0.78        0.68      1.58 o 
  -2   1  17        2.53        0.66      1.49 o 
  -1   1  17        0.02       -0.79      1.20 o 
   0   1  17        0.18        0.13      1.49 o 
   1   1  17       12.56       12.10      1.94 o 
   2   1  17        6.52        5.79      1.76 o 
   3   1  17        2.08        2.83      2.89 o 
  -7   2  17       18.41       21.55      2.79 o 
  -6   2  17       49.65       44.76      3.62 o 
  -5   2  17        0.01       -1.27      1.27 o 
  -4   2  17        6.63        5.17      1.97 o 
  -3   2  17       90.58      102.34      5.52 o 
  -2   2  17       34.40       37.18      2.79 o 
  -1   2  17      105.65      109.69      9.46 o 
   0   2  17        5.38        5.09      1.76 o 
   1   2  17       27.99       27.04      2.69 o 
   2   2  17       34.61       32.57      2.95 o 
  -7   3  17       77.44       82.22      4.63 o 
  -6   3  17        0.44        1.18      1.67 o 
  -5   3  17       36.89       40.39      2.68 o 
  -4   3  17       67.41       61.24      3.59 o 
  -3   3  17       80.89       77.14      3.99 o 
  -2   3  17       38.65       36.25      4.20 o 
  -1   3  17       16.58       12.90      2.02 o 
   0   3  17       14.11       13.57      2.13 o 
   1   3  17      105.93      115.98      9.06 o 
   2   3  17       32.04       35.56      3.25 o 
  -7   4  17        0.13        2.10      2.36 o 
  -6   4  17       12.79        9.77      1.71 o 
  -5   4  17       12.74       10.92      1.65 o 
  -4   4  17        8.70       10.37      2.36 o 
  -3   4  17       63.79       57.94      3.59 o 
  -2   4  17        0.34        2.32      1.57 o 
  -1   4  17       31.46       29.68      3.94 o 
   0   4  17        3.65        2.19      1.57 o 
   1   4  17       53.39       50.46      3.51 o 
   2   4  17       19.46       18.12      3.41 o 
  -6   5  17       33.00       36.54      3.14 o 
  -5   5  17        0.29       -0.96      1.46 o 
  -4   5  17       14.50       14.42      2.41 o 
  -3   5  17        6.94        8.97      2.04 o 
  -2   5  17       44.99       47.25      3.81 o 
  -1   5  17       21.96       29.94      4.20 o 
   1   5  17       14.27       17.60      3.41 o 
  -6   0  18       51.95       56.47      5.78 o 
  -5   0  18        4.60       -0.26      2.36 o 
  -4   0  18        0.34       -0.26      2.10 o 
  -3   0  18        1.35       -1.84      1.84 o 
  -2   0  18       20.36       18.91      3.15 o 
  -1   0  18        3.48        3.41      2.10 o 
   0   0  18        8.39        7.88      2.63 o 
   1   0  18       14.82       11.03      2.89 o 
  -6   1  18       21.71       23.64      4.20 o 
  -5   1  18        0.17       -2.10      2.10 o 
  -4   1  18       26.43       30.86      2.43 o 
  -3   1  18      223.91      218.06      9.20 o 
  -2   1  18       58.17       61.43      5.78 o 
  -1   1  18       37.25       37.04      2.97 o 
   0   1  18        7.19        8.55      2.36 o 
   1   1  18        3.30        2.68      3.02 o 
  -5   2  18       17.38       20.20      2.69 o 
  -4   2  18       64.48       63.81      3.78 o 
  -3   2  18       24.38       27.15      4.20 o 
  -2   2  18      190.33      201.23      8.93 o 
  -1   2  18        0.53        3.28      1.67 o 
   0   2  18       22.64       24.45      6.04 o 
   1   2  18       53.17       50.96      4.99 o 
  -5   3  18       27.84       28.79      2.37 o 
  -4   3  18       14.87       17.33      2.32 o 
  -3   3  18        6.15        6.38      1.94 o 
  -2   3  18        1.62       -0.79      2.10 o 
  -1   3  18        0.00       -1.31      2.10 o 
   0   3  18        0.01       -0.26      2.10 o 
   1   3  18        1.24        2.36      2.36 o 
  -5   4  18       20.12       21.27      3.68 o 
  -4   4  18        0.20       -0.26      1.57 o 
  -3   4  18        4.03        2.89      1.67 o 
  -2   4  18        0.57       -0.26      2.10 o 
  -3   5  18        0.06        1.84      2.36 o 
  -3   1  19        2.86        4.20      2.36 o 
  -2   1  19        2.18       -1.58      2.10 o 
  -1   1  19        3.64        4.73      1.86 o 
  -4   2  19       11.21        6.30      2.63 o 
  -3   2  19        6.90        8.67      2.63 o 
  -2   2  19        1.59        4.20      2.63 o 
  -1   2  19        3.72        6.30      2.63 o 
                                                 
